# Supplementary material for: Insecticide-treated house screening protects against Zika-infected Aedes aegypti in Merida, Mexico
Source: PLoS Negl Trop Dis. 2021 Jan 19;15(1):e0009005. doi: 10.1371/journal.pntd.0009005 (PMC7853519; doi:10.1371/journal.pntd.0009005)
Supplement: S1 Table — (XLSX) [file pntd.0009005.s001.xlsx]

## Sheet: Base completa
Cluster	Arm	ID	Address	Season	Study	Date	N_Aedes	N_Mosq	Positive_Zika	Positive_Dengue	Positive_Chikungunya	Positive_Adults	Total_Adults	Pool_Hem_Alim_Ae	Positive _Zika	Positive _Chik	Pool_Hem_No_Alim_Ae	Positive _Zika	Pool_Macho_Ae	Positive _Zika	Hem_Alim_CX	Hem_No_Alim_Cx	Macho_Cx	Hem_Alim_Oc	Hem_No_Alim_Oc	Macho_Oc	Ae_adults	Ae_adultsFem	Ae_Pos_adults	Ae_Pos_adultsMal	Ae_Pos_adultsFem	Ae_Pos_BloodFem	Ae_posArv	Ae_posArv_2	total de pool positivos	total de mosquitos
1	0	JP1-579	C 39 #418 X 30 Y 32	Raining 2016	Post 1	2016-10-12	0	0	NA	NA	NA	0	0	0	0	0	0	0	0	0	0	0	0	0	0	0	0	0	0	0	0	0	NA	0
1	0	JP1-580	C 39 #434 X 30 Y 32	Raining 2016	Post 1	2016-10-12	3	6	1	0	0	1	8	2	1	0	0	0	1	1	1	0	2	0	0	0	4	3	1	1	1	1	1	1	2	3								1.31333	2.02049
1	0	JP1-432	C 41 #447 X 30 Y 32	Raining 2016	Post 1	2016-10-12	0	0	NA	NA	NA	0	0	0	0	0	0	0	0	0	0	0	0	0	0	0	0	0	0	0	0	0	NA	0
1	0	JP1-581	C 41 #445 X 30 Y 32	Raining 2016	Post 1	2016-10-12	0	0	NA	NA	NA	0	0	0	0	0	0	0	0	0	0	0	0	0	0	0	0	0	0	0	0	0	NA	0
1	0	JP1-441	C 41 #443 X 30 Y 32	Raining 2016	Post 1	2016-10-12	0	0	NA	NA	NA	0	0	0	0	0	0	0	0	0	0	0	0	0	0	0	0	0	0	0	0	0	NA	0
1	0	JP1-582	C 41 #425 X 30 Y 32	Raining 2016	Post 1	2016-10-12	1	1	1	0	0	1	2	1	1	0	0	0	0	0	0	0	0	0	0	0	2	2	1	0	1	1	1	1	1	1
1	0	JP1-430	C 30 #429 X 39 Y 37	Raining 2016	Post 1	2016-10-12	1	1	0	0	0	1	1	1	0	0	0	0	0	0	0	0	0	0	0	0	1	1	1	0	1	1	0	0	0	1			202	pool positivos		Global
1	0	JP1-429	C 41 #453 X 30 Y 32	Raining 2016	Post 1	2016-10-12	1	1	1	0	0	1	2	1	1	0	0	0	0	0	0	0	0	0	0	0	2	2	1	0	1	1	1	1	1	1			463	numero de msquitos
1	0	JP1-583	C 41 #391 X 28 Y 30	Raining 2016	Post 1	2016-10-12	0	0	NA	NA	NA	0	0	0	0	0	0	0	0	0	0	0	0	0	0	0	0	0	0	0	0	0	NA	0					436.285
1	0	JP1-410	C 28 # 427 X 37 Y 39	Raining 2016	Post 1	2016-10-12	0	0	NA	NA	NA	0	0	0	0	0	0	0	0	0	0	0	0	0	0	0	0	0	0	0	0	0	NA	0
1	0	JP1-408	C 39 #409 X 28 Y 30	Raining 2016	Post 1	2016-10-12	4	4	1	0	0	1	6	1	1	0	0	0	3	1	0	0	0	0	0	0	5	2	1	1	1	1	1	1	2	4
1	0	JP1-409	C 39 #397 X 28 Y 30	Raining 2016	Post 1	2016-10-12	9	10	0	0	0	1	10	3	0	0	1	0	5	0	1	0	0	0	0	0	9	4	1	1	1	1	0	0	0	9			436.285	MIR
1	0	JP1-438	C 39 #399 X 28 Y 30	Raining 2016	Post 1	2016-10-12	0	0	NA	NA	NA	0	0	0	0	0	0	0	0	0	0	0	0	0	0	0	0	0	0	0	0	0	NA	0
1	0	JP1-413	C 37 #400 X 28 Y 30	Raining 2016	Post 1	2016-10-12	3	6	1	0	0	1	9	1	1	0	1	1	1	1	3	0	0	0	0	0	5	3	1	1	1	1	1	1	3	3
1	0	JP1-416	C 37 #404 X 28 Y 30	Raining 2016	Post 1	2016-10-12	1	1	1	0	0	1	2	1	1	0	0	0	0	0	0	0	0	0	0	0	2	2	1	0	1	1	1	1	1	1
1	0	JP1-418	C 39 #391 X 28 Y 30	Raining 2016	Post 1	2016-10-12	2	2	1	0	0	1	4	1	1	0	0	0	1	1	0	0	0	0	0	0	3	2	1	1	1	1	1	1	2	2			Control			Intervencion
1	0	JP1-417	C 39 #392 X 28 Y 30	Raining 2016	Post 1	2016-10-12	1	1	1	0	0	1	2	1	1	0	0	0	0	0	0	0	0	0	0	0	2	2	1	0	1	1	1	1	1	1			162	pool positivos		40	pool positivos
1	0	JP1-414	C 37 #398 X 28 Y 30	Raining 2016	Post 1	2016-10-12	3	3	1	0	0	1	4	2	1	0	0	0	1	0	0	0	0	0	0	0	4	3	1	1	1	1	1	1	1	3			415	numero de mosquitos		48	numero de msquitos
1	0	JP1-436	C 39 #390 X 28 Y 30	Raining 2016	Post 1	2016-10-12	1	1	1	0	0	1	2	0	0	0	0	0	1	1	0	0	0	0	0	0	1	0	1	1	0	0	1	1	1	1			390.361			833.333
1	0	JP1-584	C 41 #407 X 28 Y 30	Raining 2016	Post 1	2016-10-12	6	6	1	0	0	1	8	1	0	0	2	1	3	1	0	0	0	0	0	0	7	3	1	1	1	1	1	1	2	6
1	0	JP1-433	C 30 #430 X 39 Y 41	Raining 2016	Post 1	2016-10-12	1	1	0	0	0	1	1	0	0	0	1	0	0	0	0	0	0	0	0	0	1	1	1	0	1	0	0	0	0	1
1	0	JP1-585	C 41 #429 X 28 Y 30	Raining 2016	Post 1	2016-10-12	1	1	0	0	0	1	1	0	0	0	0	0	1	0	0	0	0	0	0	0	1	0	1	1	0	0	0	0	0	1
1	0	JP1-431	C 41 #401 X 28 Y 30	Raining 2016	Post 1	2016-10-12	1	1	0	0	0	1	1	0	0	0	1	0	0	0	0	0	0	0	0	0	1	1	1	0	1	0	0	0	0	1
1	0	JP1-423	C 41 #397 X 28 Y 30	Raining 2016	Post 1	2016-10-12	0	1	NA	NA	NA	1	1	0	0	0	0	0	0	0	0	0	1	0	0	0	0	0	0	0	0	0	NA	0	0	0
1	0	JP1-422	C 41 #395 X 28 Y 30	Raining 2016	Post 1	2016-10-12	0	0	NA	NA	NA	0	0	0	0	0	0	0	0	0	0	0	0	0	0	0	0	0	0	0	0	0	NA	0
1	0	JP1-419	C 39 #384 X 28 Y 30	Raining 2016	Post 1	2016-10-12	1	1	0	0	0	1	1	0	0	0	0	0	1	0	0	0	0	0	0	0	1	0	1	1	0	0	0	0	0	1
1	0	JP1-420	C 39 #386 X 28 Y 30	Raining 2016	Post 1	2016-10-12	1	1	0	0	0	1	1	0	0	0	0	0	1	0	0	0	0	0	0	0	1	0	1	1	0	0	0	0	0	1
1	0	JP1-586	C 39 #394 X 28 Y 30	Raining 2016	Post 1	2016-10-12	0	0	NA	NA	NA	0	0	0	0	0	0	0	0	0	0	0	0	0	0	0	0	0	0	0	0	0	NA	0
1	0	JP1-587	C 39 #395 X 28 Y 30	Raining 2016	Post 1	2016-10-12	0	0	NA	NA	NA	0	0	0	0	0	0	0	0	0	0	0	0	0	0	0	0	0	0	0	0	0	NA	0
1	0	JP1-588	C 28 #431 X 39 Y 41	Raining 2016	Post 1	2016-10-12	1	1	0	0	0	1	1	0	0	0	0	0	1	0	0	0	0	0	0	0	1	0	1	1	0	0	0	0	0	1
4	0	JP4-589	C 31 #407 X 28 Y 30	Raining 2016	Post 1	2016-10-13	0	0	NA	NA	NA	0	0	0	0	0	0	0	0	0	0	0	0	0	0	0	0	0	0	0	0	0	NA	0
4	0	JP4-459	C 31 #397 X 28 Y 30	Raining 2016	Post 1	2016-10-13	2	2	1	0	0	1	3	2	1	0	0	0	0	0	0	0	0	0	0	0	3	3	1	0	1	1	1	1	1	2
4	0	JP4-590	C 31 #395 X 28 Y 30	Raining 2016	Post 1	2016-10-13	0	0	NA	NA	NA	0	0	0	0	0	0	0	0	0	0	0	0	0	0	0	0	0	0	0	0	0	NA	0
4	0	JP4-591	C 31 #393 X 28 Y 30	Raining 2016	Post 1	2016-10-13	5	9	1	0	0	1	11	2	1	0	0	0	3	1	1	0	3	0	0	0	6	3	1	1	1	1	1	1	2	5
4	0	JP4-470	C 31 #385 X 28 Y 30	Raining 2016	Post 1	2016-10-13	0	0	NA	NA	NA	0	0	0	0	0	0	0	0	0	0	0	0	0	0	0	0	0	0	0	0	0	NA	0
4	0	JP4-592	C 28 #389 X 29 Y 31	Raining 2016	Post 1	2016-10-13	1	1	1	0	0	1	2	0	0	0	0	0	1	1	0	0	0	0	0	0	1	0	1	1	0	0	1	1	1	1
4	0	JP4-458	C 29 #388 X 28 Y 30	Raining 2016	Post 1	2016-10-13	0	0	NA	NA	NA	0	0	0	0	0	0	0	0	0	0	0	0	0	0	0	0	0	0	0	0	0	NA	0
4	0	JP4-593	C 29 #396 X 28 Y 30	Raining 2016	Post 1	2016-10-13	1	2	1	0	0	1	3	0	0	0	0	0	1	1	1	0	0	0	0	0	1	0	1	1	0	0	1	1	1	1
4	0	JP4-456	C 29 #400 X 28 Y 30	Raining 2016	Post 1	2016-10-13	0	0	NA	NA	NA	0	0	0	0	0	0	0	0	0	0	0	0	0	0	0	0	0	0	0	0	0	NA	0
4	0	JP4-594	C 31 # 399 X 28 Y 30	Raining 2016	Post 1	2016-10-13	0	0	NA	NA	NA	0	0	0	0	0	0	0	0	0	0	0	0	0	0	0	0	0	0	0	0	0	NA	0
4	0	JP4-452	C 30 #393 X 29 Y 31	Raining 2016	Post 1	2016-10-13	1	2	1	0	0	1	3	1	1	0	0	0	0	0	0	0	1	0	0	0	2	2	1	0	1	1	1	1	1	1
4	0	JP4-453	C 29 #412 X 30 Y 32	Raining 2016	Post 1	2016-10-13	0	0	NA	NA	NA	0	0	0	0	0	0	0	0	0	0	0	0	0	0	0	0	0	0	0	0	0	NA	0
4	0	JP4-454	C 29 #416 X 30 Y 32	Raining 2016	Post 1	2016-10-13	0	0	NA	NA	NA	0	0	0	0	0	0	0	0	0	0	0	0	0	0	0	0	0	0	0	0	0	NA	0
4	0	JP4-595	C 29 #422 X 30 Y 32	Raining 2016	Post 1	2016-10-13	1	1	1	0	0	1	2	0	0	0	0	0	1	1	0	0	0	0	0	0	1	0	1	1	0	0	1	1	1	1
4	0	JP4-460	C 29 #426 X 30 Y 32	Raining 2016	Post 1	2016-10-13	2	5	1	0	0	1	6	1	1	0	0	0	1	0	2	0	1	0	0	0	3	2	1	1	1	1	1	1	1	2
4	0	JP4-596	C 31 #421 X 30 Y 32	Raining 2016	Post 1	2016-10-13	1	1	1	0	0	1	2	1	1	0	0	0	0	0	0	0	0	0	0	0	2	2	1	0	1	1	1	1	1	1
4	0	JP4-597	C 31 #425 X 30 Y 32	Raining 2016	Post 1	2016-10-13	0	0	NA	NA	NA	0	0	0	0	0	0	0	0	0	0	0	0	0	0	0	0	0	0	0	0	0	NA	0
4	0	JP4-449	C 31 #431 X 30 Y 32	Raining 2016	Post 1	2016-10-13	2	10	1	0	0	1	11	1	1	0	1	0	0	0	0	2	6	0	0	0	3	3	1	0	1	1	1	1	1	2
4	0	JP4-598	C 31 #435 X 30 Y 32	Raining 2016	Post 1	2016-10-13	0	0	NA	NA	NA	0	0	0	0	0	0	0	0	0	0	0	0	0	0	0	0	0	0	0	0	0	NA	0
4	0	JP4-599	C 30 #390 X 29 Y 31	Raining 2016	Post 1	2016-10-13	0	0	NA	NA	NA	0	0	0	0	0	0	0	0	0	0	0	0	0	0	0	0	0	0	0	0	0	NA	0
4	0	JP4-600	C 29 #420 X 30 Y 32	Raining 2016	Post 1	2016-10-13	19	21	1	0	1	1	25	1	1	1	3	1	15	1	0	0	2	0	0	0	22	6	1	1	1	1	1	1	4	19
4	0	JP4-601	C 30 #397 X 31 Y 33	Raining 2016	Post 1	2016-10-13	8	9	1	0	0	1	9	0	0	0	2	1	5	1	0	0	0	0	0	0	8	2	1	1	1	0	1	1	2	7
4	0	JP4-602	C 33 #411 X 30 Y 32	Raining 2016	Post 1	2016-10-13	1	2	0	0	0	1	2	0	0	0	1	0	0	0	0	1	0	0	0	0	1	1	1	0	1	0	0	0	0	1
4	0	JP4-603	C 33 #415 X 30 Y 32	Raining 2016	Post 1	2016-10-13	1	4	1	0	0	1	5	1	1	0	0	0	0	0	3	0	0	0	0	0	2	2	1	0	1	1	1	1	1	1
4	0	JP4-445	C 33 #419 X 30 Y 32	Raining 2016	Post 1	2016-10-13	1	3	1	0	0	1	4	1	1	0	0	0	0	0	0	0	2	0	0	0	2	2	1	0	1	1	1	1	1	1
4	0	JP4-462	C 33 #431 X 30 Y 32	Raining 2016	Post 1	2016-10-13	1	4	1	0	0	1	5	1	1	0	0	0	0	0	1	0	2	0	0	0	2	2	1	0	1	1	1	1	1	1
4	0	JP4-604	C 33 #433 X 30 Y 32	Raining 2016	Post 1	2016-10-13	0	0	NA	NA	NA	0	0	0	0	0	0	0	0	0	0	0	0	0	0	0	0	0	0	0	0	0	NA	0
4	0	JP4-605	C 31 #432 X 30 Y 32		Post 1	2016-10-13	3	3	1	0	0	1	4	1	1	0	0	0	2	0	0	0	0	0	0	0	4	2	1	1	1	1	1	1	1	3
4	0	JP4-447	C 31 #410 X 30 Y 32	Raining 2016	Post 1	2016-10-13	0	0	NA	NA	NA	0	0	0	0	0	0	0	0	0	0	0	0	0	0	0	0	0	0	0	0	0	NA	0
4	0	JP4-466	C 29 #424 X 30 Y 32	Raining 2016	Post 1	2016-10-13	1	1	1	0	0	1	2	0	0	0	0	0	1	1	0	0	0	0	0	0	1	0	1	1	0	0	1	1	1	1
6	0	JP6-606	C 30 #355 X 19 Y 21	Raining 2016	Post 1	2016-10-14	0	0	NA	NA	NA	0	0	0	0	0	0	0	0	0	0	0	0	0	0	0	0	0	0	0	0	0	NA	0
6	0	JP6-492	C 30 #353 X 19 Y 21	Raining 2016	Post 1	2016-10-14	0	0	NA	NA	NA	0	0	0	0	0	0	0	0	0	0	0	0	0	0	0	0	0	0	0	0	0	NA	0
6	0	JP6-607	C 30 #349 X 19 Y 21	Raining 2016	Post 1	2016-10-14	1	1	0	0	0	1	1	0	0	0	1	0	0	0	0	0	0	0	0	0	1	1	1	0	1	0	0	0	0	1
6	0	JP6-471	C 19 #406 X 30 Y 32	Raining 2016	Post 1	2016-10-14	2	3	1	0	0	1	4	1	1	0	0	0	1	0	1	0	0	0	0	0	3	2	1	1	1	1	1	1	1	2
6	0	JP6-608	C 19 #410 X 30 Y 32	Raining 2016	Post 1	2016-10-14	0	0	NA	NA	NA	0	0	0	0	0	0	0	0	0	0	0	0	0	0	0	0	0	0	0	0	0	NA	0
6	0	JP6-472	C 19 #416 x 30 y 32	Raining 2016	Post 1	2016-10-14	0	0	NA	NA	NA	0	0	0	0	0	0	0	0	0	0	0	0	0	0	0	0	0	0	0	0	0	NA	0
6	0	JP6-609	C 19 #424 X 30 Y 32	Raining 2016	Post 1	2016-10-14	0	0	NA	NA	NA	0	0	0	0	0	0	0	0	0	0	0	0	0	0	0	0	0	0	0	0	0	NA	0
6	0	JP6-610	C 19 #426 X 30 Y 32	Raining 2016	Post 1	2016-10-14	0	0	NA	NA	NA	0	0	0	0	0	0	0	0	0	0	0	0	0	0	0	0	0	0	0	0	0	NA	0
6	0	JP6-611	C 19 #430 X 30 Y 32	Raining 2016	Post 1	2016-10-14	4	5	1	0	0	1	7	3	1	0	0	0	1	1	0	1	0	0	0	0	5	4	1	1	1	1	1	1	2	4
6	0	JP6-488	C 21 #427 X 30 Y 32	Raining 2016	Post 1	2016-10-14	0	0	NA	NA	NA	0	0	0	0	0	0	0	0	0	0	0	0	0	0	0	0	0	0	0	0	0	NA	0
6	0	JP6-481	C 21 #411 X 30 Y 32	Raining 2016	Post 1	2016-10-14	0	0	NA	NA	NA	0	0	0	0	0	0	0	0	0	0	0	0	0	0	0	0	0	0	0	0	0	NA	0
6	0	JP6-475	C 21 #425 X 30 Y 32	Raining 2016	Post 1	2016-10-14	0	0	NA	NA	NA	0	0	0	0	0	0	0	0	0	0	0	0	0	0	0	0	0	0	0	0	0	NA	0
6	0	JP6-500	C 32 #350 X 19 Y 21	Raining 2016	Post 1	2016-10-14	0	0	NA	NA	NA	0	0	0	0	0	0	0	0	0	0	0	0	0	0	0	0	0	0	0	0	0	NA	0
6	0	JP6-494	C 30A #357 X 21 Y 23	Raining 2016	Post 1	2016-10-14	0	0	NA	NA	NA	0	0	0	0	0	0	0	0	0	0	0	0	0	0	0	0	0	0	0	0	0	NA	0
6	0	JP6-612	C 30A #359 X 21 Y 23	Raining 2016	Post 1	2016-10-14	0	0	NA	NA	NA	0	0	0	0	0	0	0	0	0	0	0	0	0	0	0	0	0	0	0	0	0	NA	0
6	0	JP6-613	C 30A # 361 X 21 Y 23	Raining 2016	Post 1	2016-10-14	0	0	NA	NA	NA	0	0	0	0	0	0	0	0	0	0	0	0	0	0	0	0	0	0	0	0	0	NA	0
6	0	JP6-614	C 30A #363 X 21 Y 23	Raining 2016	Post 1	2016-10-14	0	0	NA	NA	NA	0	0	0	0	0	0	0	0	0	0	0	0	0	0	0	0	0	0	0	0	0	NA	0
6	0	JP6-615	C 30A #365 X 23 Y 25	Raining 2016	Post 1	2016-10-14	5	5	1	0	0	1	7	3	1	0	0	0	2	1	0	0	0	0	0	0	6	4	1	1	1	1	1	1	2	5
6	0	JP6-616	C 25 #405 X 30 Y 32	Raining 2016	Post 1	2016-10-14	0	0	NA	NA	NA	0	0	0	0	0	0	0	0	0	0	0	0	0	0	0	0	0	0	0	0	0	NA	0
6	0	JP6-617	C 25 #407 X 30 Y 32	Raining 2016	Post 1	2016-10-14	0	0	NA	NA	NA	0	0	0	0	0	0	0	0	0	0	0	0	0	0	0	0	0	0	0	0	0	NA	0
6	0	JP6-618	C 25 #409 X 30 Y 32	Raining 2016	Post 1	2016-10-14	6	6	1	0	0	1	8	4	1	0	0	0	2	1	0	0	0	0	0	0	7	5	1	1	1	1	1	1	2	6
6	0	JP6-619	C 25 #399 X 30 Y 32	Raining 2016	Post 1	2016-10-14	2	4	1	0	0	1	5	0	0	0	2	1	0	0	0	2	0	0	0	0	3	2	1	0	1	0	1	1	1	2
6	0	JP6-498	C 32 #364 X 23 Y 25	Raining 2016	Post 1	2016-10-14	1	1	0	0	0	1	1	0	0	0	1	0	0	0	0	0	0	0	0	0	1	1	1	0	1	0	0	0	0	1
6	0	JP6-496	C 23 #407 X 30A Y 32	Raining 2016	Post 1	2016-10-14	3	4	1	0	0	1	5	3	1	0	0	0	0	0	0	0	0	1	0	0	4	4	1	0	1	1	1	1	1	3
6	0	JP6-620	C 23 #408 X 30A Y 32	Raining 2016	Post 1	2016-10-14	0	0	NA	NA	NA	0	0	0	0	0	0	0	0	0	0	0	0	0	0	0	0	0	0	0	0	0	NA	0
6	0	JP6-621	C 21 #407 X 30 Y 32	Raining 2016	Post 1	2016-10-14	1	1	1	0	0	1	2	1	1	0	0	0	0	0	0	0	0	0	0	0	2	2	1	0	1	1	1	1	1	1
6	0	JP6-622	C 21 #418 X 30A Y 32	Raining 2016	Post 1	2016-10-14	1	1	1	0	0	1	2	0	0	0	0	0	1	1	0	0	0	0	0	0	1	0	1	1	0	0	1	1	1	1
6	0	JP6-477	C 21 #424 X 30A Y 32	Raining 2016	Post 1	2016-10-14	1	1	1	0	0	1	2	1	1	0	0	0	0	0	0	0	0	0	0	0	2	2	1	0	1	1	1	1	1	1
6	0	JP6-482	C 23 #399 X 30A Y 32	Raining 2016	Post 1	2016-10-14	1	1	1	0	0	1	2	0	0	0	1	1	0	0	0	0	0	0	0	0	2	1	1	0	1	0	1	1	1	1
6	0	JP6-499	C 23 #411 X 30A Y 32	Raining 2016	Post 1	2016-10-14	2	2	0	0	0	1	2	0	0	0	1	0	1	0	0	0	0	0	0	0	2	1	1	1	1	0	0	0	0	2
9	0	JP9-543	C 13 #402 X 30 Y 32	Raining 2016	Post 1	2016-10-18	1	1	0	0	0	1	1	1	0	0	0	0	0	0	0	0	0	0	0	0	1	1	1	0	1	1	0	0	0	1
9	0	JP9-537	C 13 #414 X 30 Y 32	Raining 2016	Post 1	2016-10-18	22	22	1	0	0	1	24	2	1	0	2	0	18	1	0	0	0	0	0	0	23	5	1	1	1	1	1	1	2	22
9	0	JP9-528	C 13 #424 X 30 Y 32	Raining 2016	Post 1	2016-10-18	13	17	1	0	0	1	20	2	1	0	5	1	6	1	0	2	2	0	0	0	15	8	1	1	1	1	1	1	3	13
9	0	JP9-533	C 15 #425 X 30 Y 32	Raining 2016	Post 1	2016-10-18	13	14	1	0	0	1	16	6	1	0	1	0	6	1	0	0	1	0	0	0	14	8	1	1	1	1	1	1	2	13
9	0	JP9-534	C 15 #423 X 30 Y 32	Raining 2016	Post 1	2016-10-18	2	2	1	0	0	1	4	1	1	0	0	0	1	1	0	0	0	0	0	0	3	2	1	1	1	1	1	1	2	2
9	0	JP9-529	C 15 #426 X 30 Y 32	Raining 2016	Post 1	2016-10-18	2	2	1	0	0	1	3	0	0	0	0	0	2	1	0	0	0	0	0	0	2	0	1	1	0	0	1	1	1	2
9	0	JP9-507	C 15 #412 X 30 Y 32	Raining 2016	Post 1	2016-10-18	8	8	1	0	0	1	10	4	1	0	0	0	4	1	0	0	0	0	0	0	9	5	1	1	1	1	1	1	2	8
9	0	JP9-535	C 15 #411 X 30 Y 32	Raining 2016	Post 1	2016-10-18	0	1	NA	NA	NA	1	1	0	0	0	0	0	0	0	0	0	0	0	1	0	0	0	0	0	0	0	NA	0	0	0
9	0	JP9-536	C 15 #413 X 30 Y 32	Raining 2016	Post 1	2016-10-18	1	1	1	0	0	1	2	0	0	0	0	0	1	1	0	0	0	0	0	0	1	0	1	1	0	0	1	1	1	1
9	0	JP9-623	C 15 #407 X 30 Y 32	Raining 2016	Post 1	2016-10-18	0	0	NA	NA	NA	0	0	0	0	0	0	0	0	0	0	0	0	0	0	0	0	0	0	0	0	0	NA	0
9	0	JP9-510	C 17 #429 X 30 Y 32	Raining 2016	Post 1	2016-10-18	1	1	1	0	0	1	2	0	0	0	0	0	1	1	0	0	0	0	0	0	1	0	1	1	0	0	1	1	1	1
9	0	JP9-624	C 15 #419 X 30 Y 32	Raining 2016	Post 1	2016-10-18	2	2	1	0	0	1	4	1	1	0	0	0	1	1	0	0	0	0	0	0	3	2	1	1	1	1	1	1	2	2
9	0	JP9-625	C 13 #400 X 30 Y 32	Raining 2016	Post 1	2016-10-18	5	5	1	0	0	1	6	0	0	0	0	0	5	1	0	0	0	0	0	0	5	0	1	1	0	0	1	1	1	5
9	0	JP9-544	C 15 #393 X 28 Y 30	Raining 2016	Post 1	2016-10-18	0	0	NA	NA	NA	0	0	0	0	0	0	0	0	0	0	0	0	0	0	0	0	0	0	0	0	0	NA	0
9	0	JP9-520	C 15 #381 X 28 Y 30	Raining 2016	Post 1	2016-10-18	0	0	NA	NA	NA	0	0	0	0	0	0	0	0	0	0	0	0	0	0	0	0	0	0	0	0	0	NA	0
9	0	JP9-626	C 28 #331 X 15 Y 13	Raining 2016	Post 1	2016-10-18	0	0	NA	NA	NA	0	0	0	0	0	0	0	0	0	0	0	0	0	0	0	0	0	0	0	0	0	NA	0
9	0	JP9-539	C 28 #325 X 15 Y 13	Raining 2016	Post 1	2016-10-18	8	8	1	0	0	1	10	3	1	0	0	0	5	1	0	0	0	0	0	0	9	4	1	1	1	1	1	1	2	8
9	0	JP9-522	C 13 #374 X 28 Y 30	Raining 2016	Post 1	2016-10-18	1	1	0	0	0	1	1	0	0	0	0	0	1	0	0	0	0	0	0	0	1	0	1	1	0	0	0	0	0	1
9	0	JP9-523	C 13 #382 X 28 Y 30	Raining 2016	Post 1	2016-10-18	1	1	0	0	0	1	1	0	0	0	0	0	1	0	0	0	0	0	0	0	1	0	1	1	0	0	0	0	0	1
9	0	JP9-542	C 13 #384 X 28 Y 30	Raining 2016	Post 1	2016-10-18	0	0	NA	NA	NA	0	0	0	0	0	0	0	0	0	0	0	0	0	0	0	0	0	0	0	0	0	NA	0
9	0	JP9-627	C 13 #386 X 28 Y 30	Raining 2016	Post 1	2016-10-18	0	0	NA	NA	NA	0	0	0	0	0	0	0	0	0	0	0	0	0	0	0	0	0	0	0	0	0	NA	0
9	0	JP9-628	C 13 #390 X 28 Y 30	Raining 2016	Post 1	2016-10-18	2	2	1	0	0	1	4	1	1	0	1	1	0	0	0	0	0	0	0	0	4	3	1	0	1	1	1	1	2	2
9	0	JP9-524	C 13 #392 X 28 Y 30	Raining 2016	Post 1	2016-10-18	1	1	1	0	0	1	2	0	0	0	0	0	1	1	0	0	0	0	0	0	1	0	1	1	0	0	1	1	1	1
9	0	JP9-629	C 13 #328 X 28 Y 30	Raining 2016	Post 1	2016-10-18	0	0	NA	NA	NA	0	0	0	0	0	0	0	0	0	0	0	0	0	0	0	0	0	0	0	0	0	NA	0
9	0	JP9-630	C 13 #330 X 28 Y 30	Raining 2016	Post 1	2016-10-18	0	0	NA	NA	NA	0	0	0	0	0	0	0	0	0	0	0	0	0	0	0	0	0	0	0	0	0	NA	0
9	0	JP9-538	C 30 #333 X 15 Y 17	Raining 2016	Post 1	2016-10-18	0	0	NA	NA	NA	0	0	0	0	0	0	0	0	0	0	0	0	0	0	0	0	0	0	0	0	0	NA	0
9	0	JP9-513	C 17 #417 X 30 Y 32	Raining 2016	Post 1	2016-10-18	2	2	1	0	0	1	3	1	1	0	1	0	0	0	0	0	0	0	0	0	3	3	1	0	1	1	1	1	1	2
9	0	JP9-511	C 17 #427 X 30 Y 32	Raining 2016	Post 1	2016-10-18	2	2	1	0	0	1	4	1	1	0	1	1	0	0	0	0	0	0	0	0	4	3	1	0	1	1	1	1	2	2
9	0	JP9-530	C 15 #385 X 30 Y 32	Raining 2016	Post 1	2016-10-18	1	1	1	0	0	1	2	1	1	0	0	0	0	0	0	0	0	0	0	0	2	2	1	0	1	1	1	1	1	1
9	0	JP9-631	C 15 #391 X 28 Y 30	Raining 2016	Post 1	2016-10-18	0	0	NA	NA	NA	0	0	0	0	0	0	0	0	0	0	0	0	0	0	0	0	0	0	0	0	0	NA	0
10	0	JP10-558	C 13 #391 X 28 Y 30	Raining 2016	Post 1	2016-10-19	1	1	0	0	0	1	1	0	0	0	1	0	0	0	0	0	0	0	0	0	1	1	1	0	1	0	0	1	0	1
10	0	JP10-575	C 13 #383 X 28 Y 30	Raining 2016	Post 1	2016-10-19	1	1	1	0	0	1	2	0	0	0	0	0	1	1	0	0	0	0	0	0	1	0	1	1	0	0	1	1	1	1
10	0	JP10-570	C 13 #381 X 28 Y 30	Raining 2016	Post 1	2016-10-19	3	4	0	0	0	1	4	0	0	0	0	0	3	0	1	0	0	0	0	0	3	0	1	1	0	0	0	0	0	3
10	0	JP10-567	C 11 #372 X 28 Y 30	Raining 2016	Post 1	2016-10-19	0	0	NA	NA	NA	0	0	0	0	0	0	0	0	0	0	0	0	0	0	0	0	0	0	0	0	0	NA	0
10	0	JP10-566	C 11 #374 X 28 Y 30	Raining 2016	Post 1	2016-10-19	2	2	1	0	0	1	4	1	1	0	0	0	1	1	0	0	0	0	0	0	3	2	1	1	1	1	1	1	2	2
10	0	JP10-565	C 11 #382 X 28 Y 30	Raining 2016	Post 1	2016-10-19	3	3	1	0	0	1	4	0	0	0	0	0	3	1	0	0	0	0	0	0	3	0	1	1	0	0	1	1	1	3
10	0	JP10-572	C 11 #380 X 28 Y 30	Raining 2016	Post 1	2016-10-19	0	0	NA	NA	NA	0	0	0	0	0	0	0	0	0	0	0	0	0	0	0	0	0	0	0	0	0	NA	0
10	0	JP10-632	C 11 #378 X 28 Y 30	Raining 2016	Post 1	2016-10-19	0	0	NA	NA	NA	0	0	0	0	0	0	0	0	0	0	0	0	0	0	0	0	0	0	0	0	0	NA	0
10	0	JP10-562	C 11 #396 X 28 Y 30	Raining 2016	Post 1	2016-10-19	0	0	NA	NA	NA	0	0	0	0	0	0	0	0	0	0	0	0	0	0	0	0	0	0	0	0	0	NA	0
10	0	JP10-633	C 30 #320 X 11 ESQ.	Raining 2016	Post 1	2016-10-19	2	2	1	0	0	1	3	0	0	0	0	0	2	1	0	0	0	0	0	0	2	0	1	1	0	0	1	1	1	2
10	0	JP10-634	C 11 #393 X 28 Y 30	Raining 2016	Post 1	2016-10-19	1	1	0	0	0	1	1	0	0	0	0	0	1	0	0	0	0	0	0	0	1	0	1	1	0	0	0	0	0	1
10	0	JP10-635	C 11 #391 X 28 Y 30	Raining 2016	Post 1	2016-10-19	1	1	1	0	0	1	2	1	1	0	0	0	0	0	0	0	0	0	0	0	2	2	1	0	1	1	1	1	1	1
10	0	JP10-551	C 11 #381 X 28 Y 30	Raining 2016	Post 1	2016-10-19	1	1	1	0	0	1	2	0	0	0	0	0	1	1	0	0	0	0	0	0	1	0	1	1	0	0	1	1	1	1
10	0	JP10-557	C 11 #377 X 28 Y 30	Raining 2016	Post 1	2016-10-19	0	0	NA	NA	NA	0	0	0	0	0	0	0	0	0	0	0	0	0	0	0	0	0	0	0	0	0	NA	0
10	0	JP10-569	C 11 #375 X 28 Y 30	Raining 2016	Post 1	2016-10-19	0	0	NA	NA	NA	0	0	0	0	0	0	0	0	0	0	0	0	0	0	0	0	0	0	0	0	0	NA	0
10	0	JP10-559	C 28 #315 X 11 ESQ.	Raining 2016	Post 1	2016-10-19	1	2	1	0	0	1	3	1	1	0	0	0	0	0	0	0	1	0	0	0	2	2	1	0	1	1	1	1	1	1
10	0	JP10-636	C 28 #311 X 9 Y 11	Raining 2016	Post 1	2016-10-19	2	2	1	0	0	1	4	1	1	0	0	0	1	1	0	0	0	0	0	0	3	2	1	1	1	1	1	1	2	2
10	0	JP10-637	C 9 #374 X 28 Y 30	Raining 2016	Post 1	2016-10-19	4	4	1	0	0	1	5	2	1	0	2	0	0	0	0	0	0	0	0	0	5	5	1	0	1	1	1	1	1	4
10	0	JP10-552	C 9 #376 X 28 Y 30	Raining 2016	Post 1	2016-10-19	0	0	NA	NA	NA	0	0	0	0	0	0	0	0	0	0	0	0	0	0	0	0	0	0	0	0	0	NA	0
10	0	JP10-638	C 9 #378 X 28 Y 30	Raining 2016	Post 1	2016-10-19	0	0	NA	NA	NA	0	0	0	0	0	0	0	0	0	0	0	0	0	0	0	0	0	0	0	0	0	NA	0
10	0	JP10-577	C 9 #386 X 28 Y 30	Raining 2016	Post 1	2016-10-19	0	0	NA	NA	NA	0	0	0	0	0	0	0	0	0	0	0	0	0	0	0	0	0	0	0	0	0	NA	0
10	0	JP10-639	C 9 #394 X 28 Y 30	Raining 2016	Post 1	2016-10-19	0	1	NA	NA	NA	1	1	0	0	0	0	0	0	0	1	0	0	0	0	0	0	0	0	0	0	0	NA	0	0	0
10	0	JP10-576	C 9 #396 X 28 Y 30	Raining 2016	Post 1	2016-10-19	6	10	1	0	0	1	11	3	1	0	1	0	2	0	1	1	2	0	0	0	7	5	1	1	1	1	1	1	1	6
10	0	JP10-640	C 30 #319 X 11 Y 13	Raining 2016	Post 1	2016-10-19	16	17	1	0	0	1	19	9	1	0	1	0	6	1	1	0	0	0	0	0	17	11	1	1	1	1	1	1	2	16
10	0	JP10-641	C 30 #321 X 11 Y 13	Raining 2016	Post 1	2016-10-19	7	7	1	0	0	1	8	1	0	0	0	0	6	1	0	0	0	0	0	0	7	1	1	1	1	1	1	1	1	7
10	0	JP10-547	C 13 #403 X 30 Y 32	Raining 2016	Post 1	2016-10-19	19	19	1	0	0	1	21	2	1	0	2	0	15	1	0	0	0	0	0	0	20	5	1	1	1	1	1	1	2	19
10	0	JP10-546	C 13 #405 X 30 Y 32	Raining 2016	Post 1	2016-10-19	29	29	1	0	0	1	31	3	1	0	5	0	21	1	0	0	0	0	0	0	30	9	1	1	1	1	1	1	2	29
10	0	JP10-642	C 13 #425 X 30 Y 32	Raining 2016	Post 1	2016-10-19	3	4	1	0	0	1	5	2	1	0	0	0	1	0	1	0	0	0	0	0	4	3	1	1	1	1	1	1	1	3
10	0	JP10-643	C 13 #408 X 30 Y 32	Raining 2016	Post 1	2016-10-19	9	9	1	0	0	1	11	3	1	0	1	0	5	1	0	0	0	0	0	0	10	5	1	1	1	1	1	1	2	9
10	0	JP10-644	C 13 #406 X 30 Y 32	Raining 2016	Post 1	2016-10-19	6	6	1	0	0	1	8	4	1	0	1	0	1	1	0	0	0	0	0	0	7	6	1	1	1	1	1	1	2	6
3	1	JP3-94	C 33 #408 X 28 Y 30	Raining 2016	Post 1	2016-10-24	3	3	1	0	0	1	5	1	1	0	0	0	2	1	0	0	0	0	0	0	4	2	1	1	1	1	1	1	2	3
3	1	JP3-107	C 33 #406 X 28 Y 30	Raining 2016	Post 1	2016-10-24	0	0	NA	NA	NA	0	0	0	0	0	0	0	0	0	0	0	0	0	0	0	0	0	0	0	0	0	NA	0
3	1	JP3-114	C 33 #404 X 28 Y 30	Raining 2016	Post 1	2016-10-24	2	2	0	0	0	1	2	2	0	0	0	0	0	0	0	0	0	0	0	0	2	2	1	0	1	1	0	0	0	2
3	1	JP3-139	C 33 #402 X 28 Y 30	Raining 2016	Post 1	2016-10-24	0	0	NA	NA	NA	0	0	0	0	0	0	0	0	0	0	0	0	0	0	0	0	0	0	0	0	0	NA	0
3	1	JP3-132	C 33 #392 X 28 Y 30	Raining 2016	Post 1	2016-10-24	0	0	NA	NA	NA	0	0	0	0	0	0	0	0	0	0	0	0	0	0	0	0	0	0	0	0	0	NA	0
3	1	JP3-106	C 33 #388 X 28 Y 30	Raining 2016	Post 1	2016-10-24	0	0	NA	NA	NA	0	0	0	0	0	0	0	0	0	0	0	0	0	0	0	0	0	0	0	0	0	NA	0
3	1	JP3-96	C 33 #384 X 28 Y 30	Raining 2016	Post 1	2016-10-24	0	0	NA	NA	NA	0	0	0	0	0	0	0	0	0	0	0	0	0	0	0	0	0	0	0	0	0	NA	0
3	1	JP3-90	C 28 #411 X 35 Y 33	Raining 2016	Post 1	2016-10-24	0	0	NA	NA	NA	0	0	0	0	0	0	0	0	0	0	0	0	0	0	0	0	0	0	0	0	0	NA	0
3	1	JP3-88	C 35 #387 X 28 Y 30	Raining 2016	Post 1	2016-10-24	0	0	NA	NA	NA	0	0	0	0	0	0	0	0	0	0	0	0	0	0	0	0	0	0	0	0	0	NA	0
3	1	JP3-115	C 35 #399 X 28 Y 30	Raining 2016	Post 1	2016-10-24	0	0	NA	NA	NA	0	0	0	0	0	0	0	0	0	0	0	0	0	0	0	0	0	0	0	0	0	NA	0
3	1	JP3-103	C 30 #411 X 35 ESQ.	Raining 2016	Post 1	2016-10-24	0	2	NA	NA	NA	1	2	0	0	0	0	0	0	0	0	0	2	0	0	0	0	0	0	0	0	0	NA	0	0	0
3	1	JP3-109	C 33 #410 X 30 Y 32	Raining 2016	Post 1	2016-10-24	0	0	NA	NA	NA	0	0	0	0	0	0	0	0	0	0	0	0	0	0	0	0	0	0	0	0	0	NA	0
3	1	JP3-82	C 33 #422 X 30 Y 32	Raining 2016	Post 1	2016-10-24	0	0	NA	NA	NA	0	0	0	0	0	0	0	0	0	0	0	0	0	0	0	0	0	0	0	0	0	NA	0
3	1	JP3-83	C 33 #426 X 30 Y 32	Raining 2016	Post 1	2016-10-24	0	0	NA	NA	NA	0	0	0	0	0	0	0	0	0	0	0	0	0	0	0	0	0	0	0	0	0	NA	0
3	1	JP3-108	C 33 #430 X 30 Y 32	Raining 2016	Post 1	2016-10-24	0	0	NA	NA	NA	0	0	0	0	0	0	0	0	0	0	0	0	0	0	0	0	0	0	0	0	0	NA	0
3	1	JP3-84	C 32 #406 X 33 Y 35	Raining 2016	Post 1	2016-10-24	0	0	NA	NA	NA	0	0	0	0	0	0	0	0	0	0	0	0	0	0	0	0	0	0	0	0	0	NA	0
3	1	JP3-113	C 33 #409 X 28 Y 30	Raining 2016	Post 1	2016-10-24	1	1	1	0	0	1	3	1	1	0	0	0	0	1	0	0	0	0	0	0	2	2	1	0	1	1	1	1	2	1
3	1	JP3-112	C 33 #407 X 30 Y 32	Raining 2016	Post 1	2016-10-24	1	1	0	0	0	1	1	0	0	0	1	0	0	0	0	0	0	0	0	0	1	1	1	0	1	0	0	0	0	1
3	1	JP3-119	C 33 #403 X 28 Y 30	Raining 2016	Post 1	2016-10-24	1	1	1	0	0	1	2	0	0	0	0	0	1	1	0	0	0	0	0	0	1	0	1	1	0	0	1	1	1	1
3	1	JP3-95	C 33 #393 X 28 Y 30	Raining 2016	Post 1	2016-10-24	0	0	NA	NA	NA	0	0	0	0	0	0	0	0	0	0	0	0	0	0	0	0	0	0	0	0	0	NA	0
3	1	JP3-79	C 33 #391 X 28 Y 30	Raining 2016	Post 1	2016-10-24	1	1	1	0	0	1	2	1	1	0	0	0	0	0	0	0	0	0	0	0	2	2	1	0	1	1	1	1	1	1
3	1	JP3-78	C 33 #389 X 28 Y 30	Raining 2016	Post 1	2016-10-24	0	0	NA	NA	NA	0	0	0	0	0	0	0	0	0	0	0	0	0	0	0	0	0	0	0	0	0	NA	0
3	1	JP3-138	C 28 #403 X 33 ESQ.	Raining 2016	Post 1	2016-10-24	0	0	NA	NA	NA	0	0	0	0	0	0	0	0	0	0	0	0	0	0	0	0	0	0	0	0	0	NA	0
3	1	JP3-77	C 31 #386 X 28 Y 30	Raining 2016	Post 1	2016-10-24	0	0	NA	NA	NA	0	0	0	0	0	0	0	0	0	0	0	0	0	0	0	0	0	0	0	0	0	NA	0
3	1	JP3-136	C 31 #384 X 28 Y 30	Raining 2016	Post 1	2016-10-24	0	0	NA	NA	NA	0	0	0	0	0	0	0	0	0	0	0	0	0	0	0	0	0	0	0	0	0	NA	0
3	1	JP3-76	C 31 #388 X 28 Y 30	Raining 2016	Post 1	2016-10-24	0	0	NA	NA	NA	0	0	0	0	0	0	0	0	0	0	0	0	0	0	0	0	0	0	0	0	0	NA	0
3	1	JP3-75	C 31 #390 X 28 Y 30	Raining 2016	Post 1	2016-10-24	0	0	NA	NA	NA	0	0	0	0	0	0	0	0	0	0	0	0	0	0	0	0	0	0	0	0	0	NA	0
3	1	JP3-73	C 31 #396 X 28 Y 30	Raining 2016	Post 1	2016-10-24	0	0	NA	NA	NA	0	0	0	0	0	0	0	0	0	0	0	0	0	0	0	0	0	0	0	0	0	NA	0
3	1	JP3-141	C 31 #400 X 28 Y 30	Raining 2016	Post 1	2016-10-24	0	0	NA	NA	NA	0	0	0	0	0	0	0	0	0	0	0	0	0	0	0	0	0	0	0	0	0	NA	0
3	1	JP3-72	C 31 #404 X 28 Y 30	Raining 2016	Post 1	2016-10-24	0	0	NA	NA	NA	0	0	0	0	0	0	0	0	0	0	0	0	0	0	0	0	0	0	0	0	0	NA	0
7	1	JP7-307	C 28A #356 X 21 Y 23	Raining 2016	Post 1	2016-10-26	0	0	NA	NA	NA	0	0	0	0	0	0	0	0	0	0	0	0	0	0	0	0	0	0	0	0	0	NA	0
7	1	JP7-297	C 28A #362 X 21 Y 23	Raining 2016	Post 1	2016-10-26	1	1	1	0	0	1	2	1	1	0	0	0	0	0	0	0	0	0	0	0	2	2	1	0	1	1	1	1	1	1
7	1	JP7-274	C 23 #389 X 28 Y 28A	Raining 2016	Post 1	2016-10-26	0	0	NA	NA	NA	0	0	0	0	0	0	0	0	0	0	0	0	0	0	0	0	0	0	0	0	0	NA	0
7	1	JP7-256	C 23 #386 X 28 Y 28A	Raining 2016	Post 1	2016-10-26	0	0	NA	NA	NA	0	0	0	0	0	0	0	0	0	0	0	0	0	0	0	0	0	0	0	0	0	NA	0
7	1	JP7-265	C 23 #384 X 28 Y 28A	Raining 2016	Post 1	2016-10-26	0	0	NA	NA	NA	0	0	0	0	0	0	0	0	0	0	0	0	0	0	0	0	0	0	0	0	0	NA	0
7	1	JP7-294	C 28 #365 X 23 Y 25	Raining 2016	Post 1	2016-10-26	1	1	1	0	0	1	2	1	1	0	0	0	0	0	0	0	0	0	0	0	2	2	1	0	1	1	1	1	1	1
7	1	JP7-252	C 28 #371 X 23 Y 25	Raining 2016	Post 1	2016-10-26	0	0	NA	NA	NA	0	0	0	0	0	0	0	0	0	0	0	0	0	0	0	0	0	0	0	0	0	NA	0
7	1	JP7-251	C 23 #380 X 28 Y 28A	Raining 2016	Post 1	2016-10-26	0	0	NA	NA	NA	0	0	0	0	0	0	0	0	0	0	0	0	0	0	0	0	0	0	0	0	0	NA	0
7	1	JP7-300	C 25 #383 X 28 Y 28A	Raining 2016	Post 1	2016-10-26	0	0	NA	NA	NA	0	0	0	0	0	0	0	0	0	0	0	0	0	0	0	0	0	0	0	0	0	NA	0
7	1	JP7-293	C 25 #391 X 28 Y 28A	Raining 2016	Post 1	2016-10-26	0	0	NA	NA	NA	0	0	0	0	0	0	0	0	0	0	0	0	0	0	0	0	0	0	0	0	0	NA	0
7	1	JP7-257	C 25 #397 X 28 Y 28A	Raining 2016	Post 1	2016-10-26	0	0	NA	NA	NA	0	0	0	0	0	0	0	0	0	0	0	0	0	0	0	0	0	0	0	0	0	NA	0
7	1	JP7-291	C 28A #368 X 23 Y 25	Raining 2016	Post 1	2016-10-26	0	0	NA	NA	NA	0	0	0	0	0	0	0	0	0	0	0	0	0	0	0	0	0	0	0	0	0	NA	0
7	1	JP7-254	C 28A #366 X 23 Y 25	Raining 2016	Post 1	2016-10-26	0	0	NA	NA	NA	0	0	0	0	0	0	0	0	0	0	0	0	0	0	0	0	0	0	0	0	0	NA	0
7	1	JP7-273	C 21 #386 X 28 Y 28A	Raining 2016	Post 1	2016-10-26	0	0	NA	NA	NA	0	0	0	0	0	0	0	0	0	0	0	0	0	0	0	0	0	0	0	0	0	NA	0
7	1	JP7-309	C 21 #389 X 28 Y 28A	Raining 2016	Post 1	2016-10-26	0	0	NA	NA	NA	0	0	0	0	0	0	0	0	0	0	0	0	0	0	0	0	0	0	0	0	0	NA	0
7	1	JP7-263	C 21 #387 X 28 Y 28A	Raining 2016	Post 1	2016-10-26	0	0	NA	NA	NA	0	0	0	0	0	0	0	0	0	0	0	0	0	0	0	0	0	0	0	0	0	NA	0
7	1	JP7-304	C 21 #401 X 28 Y 28A	Raining 2016	Post 1	2016-10-26	0	0	NA	NA	NA	0	0	0	0	0	0	0	0	0	0	0	0	0	0	0	0	0	0	0	0	0	NA	0
7	1	JP7-259	C 21 #405 X 28 Y 30	Raining 2016	Post 1	2016-10-26	0	0	NA	NA	NA	0	0	0	0	0	0	0	0	0	0	0	0	0	0	0	0	0	0	0	0	0	NA	0
7	1	JP7-246	C 19 #396 X 28 Y 30	Raining 2016	Post 1	2016-10-26	0	0	NA	NA	NA	0	0	0	0	0	0	0	0	0	0	0	0	0	0	0	0	0	0	0	0	0	NA	0
7	1	JP7-260	C 19 #392 X 28 Y 30	Raining 2016	Post 1	2016-10-26	0	0	NA	NA	NA	0	0	0	0	0	0	0	0	0	0	0	0	0	0	0	0	0	0	0	0	0	NA	0
7	1	JP7-243	C 19 #386 X 28 Y 30	Raining 2016	Post 1	2016-10-26	0	0	NA	NA	NA	0	0	0	0	0	0	0	0	0	0	0	0	0	0	0	0	0	0	0	0	0	NA	0
7	1	JP7-275	C 19 #382 X 28 Y 30	Raining 2016	Post 1	2016-10-26	0	0	NA	NA	NA	0	0	0	0	0	0	0	0	0	0	0	0	0	0	0	0	0	0	0	0	0	NA	0
7	1	JP7-262	C 28 #349 X 19 Y 21	Raining 2016	Post 1	2016-10-26	0	0	NA	NA	NA	0	0	0	0	0	0	0	0	0	0	0	0	0	0	0	0	0	0	0	0	0	NA	0
7	1	JP7-308	C 28 #355 X 19 Y 21	Raining 2016	Post 1	2016-10-26	0	0	NA	NA	NA	0	0	0	0	0	0	0	0	0	0	0	0	0	0	0	0	0	0	0	0	0	NA	0
7	1	JP7-244	C 21 #381 X 28 Y 28A	Raining 2016	Post 1	2016-10-26	0	0	NA	NA	NA	0	0	0	0	0	0	0	0	0	0	0	0	0	0	0	0	0	0	0	0	0	NA	0
7	1	JP7-242	C 21 #382 X 28 Y 28A	Raining 2016	Post 1	2016-10-26	0	0	NA	NA	NA	0	0	0	0	0	0	0	0	0	0	0	0	0	0	0	0	0	0	0	0	0	NA	0
7	1	JP7-299	C 21 #384 X 28 Y 28A	Raining 2016	Post 1	2016-10-26	0	0	NA	NA	NA	0	0	0	0	0	0	0	0	0	0	0	0	0	0	0	0	0	0	0	0	0	NA	0
7	1	JP7-245	C 21 #394 X 28 Y 28A	Raining 2016	Post 1	2016-10-26	0	0	NA	NA	NA	0	0	0	0	0	0	0	0	0	0	0	0	0	0	0	0	0	0	0	0	0	NA	0
7	1	JP7-287	C 21 #403 X 28 Y 28A	Raining 2016	Post 1	2016-10-26	0	0	NA	NA	NA	0	0	0	0	0	0	0	0	0	0	0	0	0	0	0	0	0	0	0	0	0	NA	0
7	1	JP7-247	C 19 #404 X 28 Y 30	Raining 2016	Post 1	2016-10-26	0	0	NA	NA	NA	0	0	0	0	0	0	0	0	0	0	0	0	0	0	0	0	0	0	0	0	0	NA	0
8	1	JP8-361	C 17 #400 X 28 Y 30	Raining 2016	Post 1	2016-10-27	3	3	1	0	0	1	5	1	1	0	0	0	2	1	0	0	0	0	0	0	4	2	1	1	1	1	1	1	2	3
8	1	JP8-347	C 17 #395 X 28 Y 30	Raining 2016	Post 1	2016-10-27	0	0	NA	NA	NA	0	0	0	0	0	0	0	0	0	0	0	0	0	0	0	0	0	0	0	0	0	NA	0
8	1	JP8-379	C 17 #391 X 28 Y 30	Raining 2016	Post 1	2016-10-27	0	0	NA	NA	NA	0	0	0	0	0	0	0	0	0	0	0	0	0	0	0	0	0	0	0	0	0	NA	0
8	1	JP8-334	C 17 #389 X 28 Y 30	Raining 2016	Post 1	2016-10-27	0	0	NA	NA	NA	0	0	0	0	0	0	0	0	0	0	0	0	0	0	0	0	0	0	0	0	0	NA	0
8	1	JP8-348	C 17 #384 X 28 Y 30	Raining 2016	Post 1	2016-10-27	0	0	NA	NA	NA	0	0	0	0	0	0	0	0	0	0	0	0	0	0	0	0	0	0	0	0	0	NA	0
8	1	JP8-360	C 17 #387 X 28 Y 30	Raining 2016	Post 1	2016-10-27	0	0	NA	NA	NA	0	0	0	0	0	0	0	0	0	0	0	0	0	0	0	0	0	0	0	0	0	NA	0
8	1	JP8-384	C 17 #381 X 28 Y 30	Raining 2016	Post 1	2016-10-27	0	0	NA	NA	NA	0	0	0	0	0	0	0	0	0	0	0	0	0	0	0	0	0	0	0	0	0	NA	0
8	1	JP8-390	C 17 #379 X 28 Y 30	Raining 2016	Post 1	2016-10-27	0	0	NA	NA	NA	0	0	0	0	0	0	0	0	0	0	0	0	0	0	0	0	0	0	0	0	0	NA	0
8	1	JP8-343	C 28 #339 X 17 Y 15	Raining 2016	Post 1	2016-10-27	0	0	NA	NA	NA	0	0	0	0	0	0	0	0	0	0	0	0	0	0	0	0	0	0	0	0	0	NA	0
8	1	JP8-359	C 15 #378 X 28 Y 30	Raining 2016	Post 1	2016-10-27	0	0	NA	NA	NA	0	0	0	0	0	0	0	0	0	0	0	0	0	0	0	0	0	0	0	0	0	NA	0
8	1	JP8-373	C 15 #384 X 28 Y 30	Raining 2016	Post 1	2016-10-27	0	0	NA	NA	NA	0	0	0	0	0	0	0	0	0	0	0	0	0	0	0	0	0	0	0	0	0	NA	0
8	1	JP8-316	C 30 #347 X 17 Y 19	Raining 2016	Post 1	2016-10-27	0	0	NA	NA	NA	0	0	0	0	0	0	0	0	0	0	0	0	0	0	0	0	0	0	0	0	0	NA	0
8	1	JP8-394	C 19 #409 X 30 Y 32	Raining 2016	Post 1	2016-10-27	0	0	NA	NA	NA	0	0	0	0	0	0	0	0	0	0	0	0	0	0	0	0	0	0	0	0	0	NA	0
8	1	JP8-356	C 19 #411 X 30 Y 32	Raining 2016	Post 1	2016-10-27	0	0	NA	NA	NA	0	0	0	0	0	0	0	0	0	0	0	0	0	0	0	0	0	0	0	0	0	NA	0
8	1	JP8-342	C 19 #419 X 30 Y 32	Raining 2016	Post 1	2016-10-27	0	0	NA	NA	NA	0	0	0	0	0	0	0	0	0	0	0	0	0	0	0	0	0	0	0	0	0	NA	0
8	1	JP8-399	C 19 #427 X 30 Y 32	Raining 2016	Post 1	2016-10-27	0	0	NA	NA	NA	0	0	0	0	0	0	0	0	0	0	0	0	0	0	0	0	0	0	0	0	0	NA	0
8	1	JP8-355	C 19 #429 X 30 Y 32	Raining 2016	Post 1	2016-10-27	0	0	NA	NA	NA	0	0	0	0	0	0	0	0	0	0	0	0	0	0	0	0	0	0	0	0	0	NA	0
8	1	JP8-363	C 17 #420 X 30 Y 32	Raining 2016	Post 1	2016-10-27	0	0	NA	NA	NA	0	0	0	0	0	0	0	0	0	0	0	0	0	0	0	0	0	0	0	0	0	NA	0
8	1	JP8-357	C 17 #408 X 30 Y 32	Raining 2016	Post 1	2016-10-27	0	0	NA	NA	NA	0	0	0	0	0	0	0	0	0	0	0	0	0	0	0	0	0	0	0	0	0	NA	0
8	1	JP8-378	C 17 #406 X 30 Y 32	Raining 2016	Post 1	2016-10-27	0	0	NA	NA	NA	0	0	0	0	0	0	0	0	0	0	0	0	0	0	0	0	0	0	0	0	0	NA	0
8	1	JP8-318	C 30 #345 X 17 Y 19	Raining 2016	Post 1	2016-10-27	0	0	NA	NA	NA	0	0	0	0	0	0	0	0	0	0	0	0	0	0	0	0	0	0	0	0	0	NA	0
8	1	JP8-362	C 17 #403 X 28 Y 30	Raining 2016	Post 1	2016-10-27	0	0	NA	NA	NA	0	0	0	0	0	0	0	0	0	0	0	0	0	0	0	0	0	0	0	0	0	NA	0
8	1	JP8-325	C 17 #382 X 28 Y 30	Raining 2016	Post 1	2016-10-27	0	0	NA	NA	NA	0	0	0	0	0	0	0	0	0	0	0	0	0	0	0	0	0	0	0	0	0	NA	0
8	1	JP8-350	C 17 #380 X 28 Y 30	Raining 2016	Post 1	2016-10-27	0	0	NA	NA	NA	0	0	0	0	0	0	0	0	0	0	0	0	0	0	0	0	0	0	0	0	0	NA	0
8	1	JP8-324	C 28 #341 X 28 Y 30	Raining 2016	Post 1	2016-10-27	0	0	NA	NA	NA	0	0	0	0	0	0	0	0	0	0	0	0	0	0	0	0	0	0	0	0	0	NA	0
8	1	JP8-323	C 28 #343 X 28 Y 30	Raining 2016	Post 1	2016-10-27	0	0	NA	NA	NA	0	0	0	0	0	0	0	0	0	0	0	0	0	0	0	0	0	0	0	0	0	NA	0
8	1	JP8-392	C 19 #381 X 28 Y 30	Raining 2016	Post 1	2016-10-27	0	0	NA	NA	NA	0	0	0	0	0	0	0	0	0	0	0	0	0	0	0	0	0	0	0	0	0	NA	0
8	1	JP8-328	C 19 #383 X 28 Y 30	Raining 2016	Post 1	2016-10-27	0	0	NA	NA	NA	0	0	0	0	0	0	0	0	0	0	0	0	0	0	0	0	0	0	0	0	0	NA	0
8	1	JP8-321	C 19 #395 X 28 Y 30	Raining 2016	Post 1	2016-10-27	0	0	NA	NA	NA	0	0	0	0	0	0	0	0	0	0	0	0	0	0	0	0	0	0	0	0	0	NA	0
8	1	JP8-352	C 19 #399 X 28 Y 30	Raining 2016	Post 1	2016-10-27	0	0	NA	NA	NA	0	0	0	0	0	0	0	0	0	0	0	0	0	0	0	0	0	0	0	0	0	NA	0
5	1	JP5-234	C 27 #399 X 28 Y 30	Raining 2016	Post 1	2016-10-25	0	0	NA	NA	NA	0	0	0	0	0	0	0	0	0	0	0	0	0	0	0	0	0	0	0	0	0	NA	0
5	1	JP5-187	C 27 #395 X 28 Y 30	Raining 2016	Post 1	2016-10-25	0	0	NA	NA	NA	0	0	0	0	0	0	0	0	0	0	0	0	0	0	0	0	0	0	0	0	0	NA	0
5	1	JP5-169	C 27 #385 X 28 Y 30	Raining 2016	Post 1	2016-10-25	1	1	1	0	0	1	2	0	0	0	0	0	1	1	0	0	0	0	0	0	1	0	1	1	0	0	1	1	1	1
5	1	JP5-228	C 28 #379 X 25 Y 27	Raining 2016	Post 1	2016-10-25	0	0	NA	NA	NA	0	0	0	0	0	0	0	0	0	0	0	0	0	0	0	0	0	0	0	0	0	NA	0
5	1	JP5-170	C 28 #377 X 25 Y 27	Raining 2016	Post 1	2016-10-25	0	0	NA	NA	NA	0	0	0	0	0	0	0	0	0	0	0	0	0	0	0	0	0	0	0	0	0	NA	0
5	1	JP5-200	C 28 #375 X 25 Y 27	Raining 2016	Post 1	2016-10-25	0	0	NA	NA	NA	0	0	0	0	0	0	0	0	0	0	0	0	0	0	0	0	0	0	0	0	0	NA	0
5	1	JP5-172	C 25 #388 X 28A Y 28	Raining 2016	Post 1	2016-10-25	0	0	NA	NA	NA	0	0	0	0	0	0	0	0	0	0	0	0	0	0	0	0	0	0	0	0	0	NA	0
5	1	JP5-196	C 28A #372 X 25 Y 27	Raining 2016	Post 1	2016-10-25	0	0	NA	NA	NA	0	0	0	0	0	0	0	0	0	0	0	0	0	0	0	0	0	0	0	0	0	NA	0
5	1	JP5-401	C 29 #393 X 28 Y 30	Raining 2016	Post 1	2016-10-25	0	0	NA	NA	NA	0	0	0	0	0	0	0	0	0	0	0	0	0	0	0	0	0	0	0	0	0	NA	0
5	1	JP5-168	C 29 #407 X 28 Y 30	Raining 2016	Post 1	2016-10-25	0	0	NA	NA	NA	0	0	0	0	0	0	0	0	0	0	0	0	0	0	0	0	0	0	0	0	0	NA	0
5	1	JP5-156	C 30 #377 X 25 Y 27	Raining 2016	Post 1	2016-10-25	0	0	NA	NA	NA	0	0	0	0	0	0	0	0	0	0	0	0	0	0	0	0	0	0	0	0	0	NA	0
5	1	JP5-153	C 27 #409 X 30 Y 32	Raining 2016	Post 1	2016-10-25	0	0	NA	NA	NA	0	0	0	0	0	0	0	0	0	0	0	0	0	0	0	0	0	0	0	0	0	NA	0
5	1	JP5-240	C 27 #401 X 30 Y 32	Raining 2016	Post 1	2016-10-25	1	1	1	0	0	1	2	1	1	0	0	0	0	0	0	0	0	0	0	0	2	2	1	0	1	1	1	1	1	1
5	1	JP5-152	C 27 #410 X 30 Y 32	Raining 2016	Post 1	2016-10-25	2	2	1	0	0	1	4	1	1	0	1	1	0	0	0	0	0	0	0	0	4	3	1	0	1	1	1	1	2	2
5	1	JP5-161	C 27 #412 X 30 Y 32	Raining 2016	Post 1	2016-10-25	0	0	NA	NA	NA	0	0	0	0	0	0	0	0	0	0	0	0	0	0	0	0	0	0	0	0	0	NA	0
5	1	JP5-158	C 27 #420 X 30 Y 32	Raining 2016	Post 1	2016-10-25	0	0	NA	NA	NA	0	0	0	0	0	0	0	0	0	0	0	0	0	0	0	0	0	0	0	0	0	NA	0
5	1	JP5-211	C 27 #422 X 30 Y 32	Raining 2016	Post 1	2016-10-25	0	0	NA	NA	NA	0	0	0	0	0	0	0	0	0	0	0	0	0	0	0	0	0	0	0	0	0	NA	0
5	1	JP5-217	C 27 #407 X 30 Y 32	Raining 2016	Post 1	2016-10-25	2	2	1	0	0	1	3	2	1	0	0	0	0	0	0	0	0	0	0	0	3	3	1	0	1	1	1	1	1	2
5	1	JP5-186	C 27 #430 X 30 Y 32	Raining 2016	Post 1	2016-10-25	1	1	1	0	0	1	2	1	1	0	0	0	0	0	0	0	0	0	0	0	2	2	1	0	1	1	1	1	1	1
5	1	JP5-177	C 27 #432 X 30 Y 32	Raining 2016	Post 1	2016-10-25	0	0	NA	NA	NA	0	0	0	0	0	0	0	0	0	0	0	0	0	0	0	0	0	0	0	0	0	NA	0
5	1	JP5-213	C 27 #404 X 28 Y 30	Raining 2016	Post 1	2016-10-25	0	0	NA	NA	NA	0	0	0	0	0	0	0	0	0	0	0	0	0	0	0	0	0	0	0	0	0	NA	0
5	1	JP5-191	C 27 #398 X 28 Y 28A	Raining 2016	Post 1	2016-10-25	0	0	NA	NA	NA	0	0	0	0	0	0	0	0	0	0	0	0	0	0	0	0	0	0	0	0	0	NA	0
5	1	JP5-162	C 27 #396 X 28 Y 28A	Raining 2016	Post 1	2016-10-25	1	1	1	0	0	1	2	1	1	0	0	0	0	0	0	0	0	0	0	0	2	2	1	0	1	1	1	1	1	1
5	1	JP5-216	C 27 #394 X 28 Y 28A	Raining 2016	Post 1	2016-10-25	0	0	NA	NA	NA	0	0	0	0	0	0	0	0	0	0	0	0	0	0	0	0	0	0	0	0	0	NA	0
5	1	JP5-163	C 27 #384 X 28 Y 28A	Raining 2016	Post 1	2016-10-25	0	0	NA	NA	NA	0	0	0	0	0	0	0	0	0	0	0	0	0	0	0	0	0	0	0	0	0	NA	0
5	1	JP5-224	C 28 #387 X 27 Y 29	Raining 2016	Post 1	2016-10-25	0	0	NA	NA	NA	0	0	0	0	0	0	0	0	0	0	0	0	0	0	0	0	0	0	0	0	0	NA	0
5	1	JP5-210	C 29 #387 X 28 Y 30	Raining 2016	Post 1	2016-10-25	0	0	NA	NA	NA	0	0	0	0	0	0	0	0	0	0	0	0	0	0	0	0	0	0	0	0	0	NA	0
5	1	JP5-197	C 29 #389 X 28 Y 30	Raining 2016	Post 1	2016-10-25	1	1	1	0	0	1	2	0	0	0	0	0	1	1	0	0	0	0	0	0	1	0	1	1	0	0	1	1	1	1
5	1	JP5-166	C 29 #391 X28 Y 30	Raining 2016	Post 1	2016-10-25	0	0	NA	NA	NA	0	0	0	0	0	0	0	0	0	0	0	0	0	0	0	0	0	0	0	0	0	NA	0
5	1	JP5-175	C 29 #409 X 28 Y 30	Raining 2016	Post 1	2016-10-25	0	0	NA	NA	NA	0	0	0	0	0	0	0	0	0	0	0	0	0	0	0	0	0	0	0	0	0	NA	0
2	1	JP2-53	C 37 #411 X 30 Y 32	Raining 2016	Post 1	2016-10-21	0	0	NA	NA	NA	0	0	0	0	0	0	0	0	0	0	0	0	0	0	0	0	0	0	0	0	0	NA	0
2	1	JP2-60	C 37 #413 X 30 Y 32	Raining 2016	Post 1	2016-10-21	0	0	NA	NA	NA	0	0	0	0	0	0	0	0	0	0	0	0	0	0	0	0	0	0	0	0	0	NA	0
2	1	JP2-51	C 37 #431 X 30 Y 32	Raining 2016	Post 1	2016-10-21	0	0	NA	NA	NA	0	0	0	0	0	0	0	0	0	0	0	0	0	0	0	0	0	0	0	0	0	NA	0
2	1	JP2-403	C 30 #414 X 35 Y 37	Raining 2016	Post 1	2016-10-21	1	1	1	0	0	1	2	0	0	0	0	0	1	1	0	0	0	0	0	0	1	0	1	1	0	0	1	1	1	1
2	1	JP2-404	C 30 #412 X 35 Y 37	Raining 2016	Post 1	2016-10-21	0	0	NA	NA	NA	0	0	0	0	0	0	0	0	0	0	0	0	0	0	0	0	0	0	0	0	0	NA	0
2	1	JP2-52	C 35 #430 X 30 Y 32	Raining 2016	Post 1	2016-10-21	0	0	NA	NA	NA	0	0	0	0	0	0	0	0	0	0	0	0	0	0	0	0	0	0	0	0	0	NA	0
2	1	JP2-22	C 35 #428 X 30 Y 32	Raining 2016	Post 1	2016-10-21	0	0	NA	NA	NA	0	0	0	0	0	0	0	0	0	0	0	0	0	0	0	0	0	0	0	0	0	NA	0
2	1	JP2-44	C 35 #422 X 30 Y 32	Raining 2016	Post 1	2016-10-21	0	0	NA	NA	NA	0	0	0	0	0	0	0	0	0	0	0	0	0	0	0	0	0	0	0	0	0	NA	0
2	1	JP2-43	C 35 #420 X 30 Y 32	Raining 2016	Post 1	2016-10-21	0	0	NA	NA	NA	0	0	0	0	0	0	0	0	0	0	0	0	0	0	0	0	0	0	0	0	0	NA	0
2	1	JP2-34	C 35 #418 X 30 Y 32	Raining 2016	Post 1	2016-10-21	0	0	NA	NA	NA	0	0	0	0	0	0	0	0	0	0	0	0	0	0	0	0	0	0	0	0	0	NA	0
2	1	JP2-35	C 35 #410 X 30 Y 32	Raining 2016	Post 1	2016-10-21	0	0	NA	NA	NA	0	0	0	0	0	0	0	0	0	0	0	0	0	0	0	0	0	0	0	0	0	NA	0
2	1	JP2-54	C 30 #413 X 35 ESQ.	Raining 2016	Post 1	2016-10-21	1	1	1	0	0	1	2	1	1	0	0	0	0	0	0	0	0	0	0	0	2	2	1	0	1	1	1	1	1	1
2	1	JP2-5	C 37 #405 X 28 Y 30	Raining 2016	Post 1	2016-10-21	0	0	NA	NA	NA	0	0	0	0	0	0	0	0	0	0	0	0	0	0	0	0	0	0	0	0	0	NA	0
2	1	JP2-6	C 37 #399 X 28 Y 30	Raining 2016	Post 1	2016-10-21	1	1	1	0	0	1	2	0	0	0	0	0	1	1	0	0	0	0	0	0	1	0	1	1	0	0	1	1	1	1
2	1	JP2-15	C 37 #397 X 28 Y 30	Raining 2016	Post 1	2016-10-21	0	1	NA	NA	NA	1	1	0	0	0	0	0	0	0	1	0	0	0	0	0	0	0	0	0	0	0	NA	0	0	0
2	1	JP2-8	C 37 #393 X 28 Y 30	Raining 2016	Post 1	2016-10-21	0	0	NA	NA	NA	0	0	0	0	0	0	0	0	0	0	0	0	0	0	0	0	0	0	0	0	0	NA	0
2	1	JP2-7	C 37 #395 X 28 Y 30	Raining 2016	Post 1	2016-10-21	1	1	0	0	0	1	1	1	0	0	0	0	0	0	0	0	0	0	0	0	1	1	1	0	1	1	0	0	0	1
2	1	JP2-9	C 28 #419 X 37 ESQ.	Raining 2016	Post 1	2016-10-21	0	0	NA	NA	NA	0	0	0	0	0	0	0	0	0	0	0	0	0	0	0	0	0	0	0	0	0	NA	0
2	1	JP2-20	C 35 #388 X 28 Y 30	Raining 2016	Post 1	2016-10-21	2	2	1	0	0	1	3	0	0	0	0	0	2	1	0	0	0	0	0	0	2	0	1	1	0	0	1	1	1	2
2	1	JP2-28	C 35 #392 X 28 Y 30	Raining 2016	Post 1	2016-10-21	0	0	NA	NA	NA	0	0	0	0	0	0	0	0	0	0	0	0	0	0	0	0	0	0	0	0	0	NA	0
2	1	JP2-21	C 35 #408 X 28 Y 30	Raining 2016	Post 1	2016-10-21	0	0	NA	NA	NA	0	0	0	0	0	0	0	0	0	0	0	0	0	0	0	0	0	0	0	0	0	NA	0
2	1	JP2-40	C 37 #416 X 30 Y 32	Raining 2016	Post 1	2016-10-21	0	0	NA	NA	NA	0	0	0	0	0	0	0	0	0	0	0	0	0	0	0	0	0	0	0	0	0	NA	0
2	1	JP2-13	C 37 #418 X 30 Y 32	Raining 2016	Post 1	2016-10-21	0	0	NA	NA	NA	0	0	0	0	0	0	0	0	0	0	0	0	0	0	0	0	0	0	0	0	0	NA	0
2	1	JP2-14	C 37 #424 X 30 Y 32	Raining 2016	Post 1	2016-10-21	0	0	NA	NA	NA	0	0	0	0	0	0	0	0	0	0	0	0	0	0	0	0	0	0	0	0	0	NA	0
2	1	JP2-1	C 37 #430 X 30 Y 32	Raining 2016	Post 1	2016-10-21	0	0	NA	NA	NA	0	0	0	0	0	0	0	0	0	0	0	0	0	0	0	0	0	0	0	0	0	NA	0
2	1	JP2-47	C 39 #433 X 30 Y 32	Raining 2016	Post 1	2016-10-21	0	0	NA	NA	NA	0	0	0	0	0	0	0	0	0	0	0	0	0	0	0	0	0	0	0	0	0	NA	0
2	1	JP2-32	C 39 #425 X 30 Y 32	Raining 2016	Post 1	2016-10-21	0	0	NA	NA	NA	0	0	0	0	0	0	0	0	0	0	0	0	0	0	0	0	0	0	0	0	0	NA	0
2	1	JP2-27	C 39 #423 X 30 Y 32	Raining 2016	Post 1	2016-10-21	0	0	NA	NA	NA	0	0	0	0	0	0	0	0	0	0	0	0	0	0	0	0	0	0	0	0	0	NA	0
2	1	JP2-405	C 39 #419 X 30 Y 32	Raining 2016	Post 1	2016-10-21	0	0	NA	NA	NA	0	0	0	0	0	0	0	0	0	0	0	0	0	0	0	0	0	0	0	0	0	NA	0
2	1	JP2-402	C 37 #414 X 30 Y 32	Raining 2016	Post 1	2016-10-21	0	0	NA	NA	NA	0	0	0	0	0	0	0	0	0	0	0	0	0	0	0	0	0	0	0	0	0	NA	0
7	1	JP7-241	c 28 #363 x 21 y 23	Dry 2016	Basal	2016-05-04	0	0	NA	NA	NA	0	0	0	0	0	0	0	0	0	0	0	0	0	0	0	0	0	0	0	0	0	NA	0
7	1	JP7-242	c 21 #382 x 28 y 30	Dry 2016	Basal	2016-05-04	0	0	NA	NA	NA	0	0	0	0	0	0	0	0	0	0	0	0	0	0	0	0	0	0	0	0	0	NA	0
7	1	JP7-243	c 30 # #352 x 19 y 21	Dry 2016	Basal	2016-05-04	0	0	NA	NA	NA	0	0	0	0	0	0	0	0	0	0	0	0	0	0	0	0	0	0	0	0	0	NA	0
7	1	JP7-244	C 19 #386 X 28 Y 30	Dry 2016	Basal	2016-05-04	0	0	NA	NA	NA	0	0	0	0	0	0	0	0	0	0	0	0	0	0	0	0	0	0	0	0	0	NA	0
7	1	JP7-245	C 21 #381 X 28 Y 28A	Dry 2016	Basal	2016-05-04	0	0	NA	NA	NA	0	0	0	0	0	0	0	0	0	0	0	0	0	0	0	0	0	0	0	0	0	NA	0
7	1	JP7-246	C 21 #394 X 28 Y 28A	Dry 2016	Basal	2016-05-04	0	1	NA	NA	NA	1	1	0	0	0	0	0	0	0	1	0	0	0	0	0	0	0	0	0	0	0	NA	0	0	0
7	1	JP7-247	C 19 #396 X 28 Y 30	Dry 2016	Basal	2016-05-04	0	1	NA	NA	NA	1	1	0	0	0	0	0	0	0	1	0	0	0	0	0	0	0	0	0	0	0	NA	0	0	0
7	1	JP7-248	C 19 #404 X 28 Y 30	Dry 2016	Basal	2016-05-04	0	0	NA	NA	NA	0	0	0	0	0	0	0	0	0	0	0	0	0	0	0	0	0	0	0	0	0	NA	0
7	1	JP7-249	C 28 #351 X 19 Y 21	Dry 2016	Basal	2016-05-04	0	0	NA	NA	NA	0	0	0	0	0	0	0	0	0	0	0	0	0	0	0	0	0	0	0	0	0	NA	0
7	1	JP7-250	C 21 #392 X 28 Y 30	Dry 2016	Basal	2016-05-04	0	0	NA	NA	NA	0	0	0	0	0	0	0	0	0	0	0	0	0	0	0	0	0	0	0	0	0	NA	0
7	1	JP7-251	C 23 #382 X 28 Y 28A	Dry 2016	Basal	2016-05-04	0	0	NA	NA	NA	0	0	0	0	0	0	0	0	0	0	0	0	0	0	0	0	0	0	0	0	0	NA	0
7	1	JP7-252	C 23 #380 X 28 Y 28A	Dry 2016	Basal	2016-05-04	0	0	NA	NA	NA	0	0	0	0	0	0	0	0	0	0	0	0	0	0	0	0	0	0	0	0	0	NA	0
7	1	JP7-253	C 28 #371 X 23 Y 25	Dry 2016	Basal	2016-05-05	0	0	NA	NA	NA	0	0	0	0	0	0	0	0	0	0	0	0	0	0	0	0	0	0	0	0	0	NA	0
7	1	JP7-254	C 25 #393 X 28 Y 28A	Dry 2016	Basal	2016-05-05	0	0	NA	NA	NA	0	0	0	0	0	0	0	0	0	0	0	0	0	0	0	0	0	0	0	0	0	NA	0
7	1	JP7-255	C 28A #366 X 23 Y 25	Dry 2016	Basal	2016-05-05	0	0	NA	NA	NA	0	0	0	0	0	0	0	0	0	0	0	0	0	0	0	0	0	0	0	0	0	NA	0
7	1	JP7-256	C 23 #390 X 28 Y 28A	Dry 2016	Basal	2016-05-05	0	0	NA	NA	NA	0	0	0	0	0	0	0	0	0	0	0	0	0	0	0	0	0	0	0	0	0	NA	0
7	1	JP7-257	C 23 #386 X 28 Y 28A	Dry 2016	Basal	2016-05-05	0	0	NA	NA	NA	0	0	0	0	0	0	0	0	0	0	0	0	0	0	0	0	0	0	0	0	0	NA	0
7	1	JP7-258	C 25 #397 X 28 Y 28A	Dry 2016	Basal	2016-05-05	0	0	NA	NA	NA	0	0	0	0	0	0	0	0	0	0	0	0	0	0	0	0	0	0	0	0	0	NA	0
7	1	JP7-259	C 21 #395 X 28 Y 30	Dry 2016	Basal	2016-05-05	0	0	NA	NA	NA	0	0	0	0	0	0	0	0	0	0	0	0	0	0	0	0	0	0	0	0	0	NA	0
7	1	JP7-260	C 21 #405 X 28 Y 30	Dry 2016	Basal	2016-05-05	0	0	NA	NA	NA	0	0	0	0	0	0	0	0	0	0	0	0	0	0	0	0	0	0	0	0	0	NA	0
7	1	JP7-261	C 19 #392 X 28 Y 30	Dry 2016	Basal	2016-05-05	0	0	NA	NA	NA	0	0	0	0	0	0	0	0	0	0	0	0	0	0	0	0	0	0	0	0	0	NA	0
7	1	JP7-262	C 19 #390 X 28 Y 30	Dry 2016	Basal	2016-05-05	0	0	NA	NA	NA	0	0	0	0	0	0	0	0	0	0	0	0	0	0	0	0	0	0	0	0	0	NA	0
7	1	JP7-263	C 28 #349 X 19 Y 21	Dry 2016	Basal	2016-05-05	0	0	NA	NA	NA	0	0	0	0	0	0	0	0	0	0	0	0	0	0	0	0	0	0	0	0	0	NA	0
7	1	JP7-264	C 21 #387 X 28 Y 28A	Dry 2016	Basal	2016-05-05	0	0	NA	NA	NA	0	0	0	0	0	0	0	0	0	0	0	0	0	0	0	0	0	0	0	0	0	NA	0
7	1	JP7-265	C 21 #390 X 28 Y 28A	Dry 2016	Basal	2016-05-05	0	0	NA	NA	NA	0	0	0	0	0	0	0	0	0	0	0	0	0	0	0	0	0	0	0	0	0	NA	0
7	1	JP7-266	C 23 #384 X 28 Y 28A	Dry 2016	Basal	2016-05-06	0	0	NA	NA	NA	0	0	0	0	0	0	0	0	0	0	0	0	0	0	0	0	0	0	0	0	0	NA	0
7	1	JP7-267	C 37 #432 X 30 Y 32	Dry 2016	Basal	2016-05-06	0	0	NA	NA	NA	0	0	0	0	0	0	0	0	0	0	0	0	0	0	0	0	0	0	0	0	0	NA	0
7	1	JP7-268	C 37 #417 X 30 Y 32	Dry 2016	Basal	2016-05-06	0	0	NA	NA	NA	0	0	0	0	0	0	0	0	0	0	0	0	0	0	0	0	0	0	0	0	0	NA	0
7	1	JP7-269	C 37 #423 X 30 Y 32	Dry 2016	Basal	2016-05-06	0	0	NA	NA	NA	0	0	0	0	0	0	0	0	0	0	0	0	0	0	0	0	0	0	0	0	0	NA	0
7	1	JP7-270	C 27 #399 X 28 Y 28A	Dry 2016	Basal	2016-05-06	0	0	NA	NA	NA	0	0	0	0	0	0	0	0	0	0	0	0	0	0	0	0	0	0	0	0	0	NA	0
10	0	JP10-545	C 11 #399 X 28 Y 30	Dry 2016	Basal	2016-05-09	0	0	NA	NA	NA	0	0	0	0	0	0	0	0	0	0	0	0	0	0	0	0	0	0	0	0	0	NA	0
10	0	JP10-546	C 13 #405 X 30 Y 32	Dry 2016	Basal	2016-05-09	0	1	NA	NA	NA	1	1	0	0	0	0	0	0	0	0	0	1	0	0	0	0	0	0	0	0	0	NA	0	0	0
10	0	JP10-547	C 13 #403 X 30 Y 32	Dry 2016	Basal	2016-05-09	0	0	NA	NA	NA	0	0	0	0	0	0	0	0	0	0	0	0	0	0	0	0	0	0	0	0	0	NA	0
10	0	JP10-548	C 32 #318 x 13 y 11	Dry 2016	Basal	2016-05-09	0	0	NA	NA	NA	0	0	0	0	0	0	0	0	0	0	0	0	0	0	0	0	0	0	0	0	0	NA	0
10	0	JP10-549	C 11 #408 X 30 Y 32	Dry 2016	Basal	2016-05-09	1	2	0	0	0	1	2	0	0	0	0	0	1	0	0	0	1	0	0	0	1	0	1	1	0	0	0	0	0	1
10	0	JP10-550	C 11 #402 X 30 Y 32	Dry 2016	Basal	2016-05-09	0	0	NA	NA	NA	0	0	0	0	0	0	0	0	0	0	0	0	0	0	0	0	0	0	0	0	0	NA	0
10	0	JP10-551	C 11 #381 X 28 Y 30	Dry 2016	Basal	2016-05-09	0	0	NA	NA	NA	0	0	0	0	0	0	0	0	0	0	0	0	0	0	0	0	0	0	0	0	0	NA	0
10	0	JP10-552	C 9 #376 X 28 Y 30	Dry 2016	Basal	2016-05-09	0	0	NA	NA	NA	0	0	0	0	0	0	0	0	0	0	0	0	0	0	0	0	0	0	0	0	0	NA	0
10	0	JP10-553	C 9 #398 X 28 Y 30	Dry 2016	Basal	2016-05-09	0	0	NA	NA	NA	0	0	0	0	0	0	0	0	0	0	0	0	0	0	0	0	0	0	0	0	0	NA	0
10	0	JP10-554	C 11 #400 X 30 Y 32	Dry 2016	Basal	2016-05-09	0	0	NA	NA	NA	0	0	0	0	0	0	0	0	0	0	0	0	0	0	0	0	0	0	0	0	0	NA	0
10	0	JP10-555	C 11 #404 X 30 Y 32	Dry 2016	Basal	2016-05-09	0	0	NA	NA	NA	0	0	0	0	0	0	0	0	0	0	0	0	0	0	0	0	0	0	0	0	0	NA	0
10	0	JP10-556	C 11 #410 X 30 Y 32	Dry 2016	Basal	2016-05-09	0	1	NA	NA	NA	1	1	0	0	0	0	0	0	0	1	0	0	0	0	0	0	0	0	0	0	0	NA	0	0	0
10	0	JP10-557	C 11 #377 X 28 Y 30	Dry 2016	Basal	2016-05-09	0	0	NA	NA	NA	0	0	0	0	0	0	0	0	0	0	0	0	0	0	0	0	0	0	0	0	0	NA	0
10	0	JP10-558	C 13 #391 X 28 Y 30	Dry 2016	Basal	2016-05-09	0	0	NA	NA	NA	0	0	0	0	0	0	0	0	0	0	0	0	0	0	0	0	0	0	0	0	0	NA	0
10	0	JP10-559	C 28 #315 X 11 ESQ	Dry 2016	Basal	2016-05-09	0	0	NA	NA	NA	0	0	0	0	0	0	0	0	0	0	0	0	0	0	0	0	0	0	0	0	0	NA	0
10	0	JP10-560	C 30 #312 X 11 Y 9	Dry 2016	Basal	2016-05-09	0	0	NA	NA	NA	0	0	0	0	0	0	0	0	0	0	0	0	0	0	0	0	0	0	0	0	0	NA	0
10	0	JP10-561	C 11 #398 X 28 Y 30	Dry 2016	Basal	2016-05-09	1	1	1	0	0	1	2	1	1	0	0	0	0	0	0	0	0	0	0	0	2	2	1	0	1	1	1	1	1	1
10	0	JP10-562	C 11 #396 X 28 Y 30	Dry 2016	Basal	2016-05-10	9	9	1	0	0	1	11	6	1	0	1	1	2	0	0	0	0	0	0	0	11	8	1	1	1	1	1	1	2	9
10	0	JP10-563	C 11 #390 X 28 Y 30	Dry 2016	Basal	2016-05-10	0	0	NA	NA	NA	0	0	0	0	0	0	0	0	0	0	0	0	0	0	0	0	0	0	0	0	0	NA	0
10	0	JP10-564	C 11 #386 X 28 Y 30	Dry 2016	Basal	2016-05-10	0	0	NA	NA	NA	0	0	0	0	0	0	0	0	0	0	0	0	0	0	0	0	0	0	0	0	0	NA	0
10	0	JP10-565	C 11 #382 X 28 Y 30	Dry 2016	Basal	2016-05-10	0	0	NA	NA	NA	0	0	0	0	0	0	0	0	0	0	0	0	0	0	0	0	0	0	0	0	0	NA	0
10	0	JP10-566	C 11 #374 X 28 Y 30	Dry 2016	Basal	2016-05-10	0	0	NA	NA	NA	0	0	0	0	0	0	0	0	0	0	0	0	0	0	0	0	0	0	0	0	0	NA	0
10	0	JP10-567	C 11 #372 X 28 Y 30	Dry 2016	Basal	2016-05-10	0	0	NA	NA	NA	0	0	0	0	0	0	0	0	0	0	0	0	0	0	0	0	0	0	0	0	0	NA	0
10	0	JP10-568	C 13 #375 X 28 Y 30	Dry 2016	Basal	2016-05-10	0	0	NA	NA	NA	0	0	0	0	0	0	0	0	0	0	0	0	0	0	0	0	0	0	0	0	0	NA	0
10	0	JP10-569	C 11 #375 X 28 Y 30	Dry 2016	Basal	2016-05-10	0	0	NA	NA	NA	0	0	0	0	0	0	0	0	0	0	0	0	0	0	0	0	0	0	0	0	0	NA	0
10	0	JP10-570	C 13 #381 X 28 Y 30	Dry 2016	Basal	2016-05-10	0	0	NA	NA	NA	0	0	0	0	0	0	0	0	0	0	0	0	0	0	0	0	0	0	0	0	0	NA	0
10	0	JP10-571	C 13 #379 X 28 Y 30	Dry 2016	Basal	2016-05-10	1	1	1	0	0	1	2	0	0	0	0	0	1	1	0	0	0	0	0	0	1	0	1	1	0	0	1	1	1	1
10	0	JP10-572	C 11 #380 X 28 Y 30	Dry 2016	Basal	2016-05-10	0	0	NA	NA	NA	0	0	0	0	0	0	0	0	0	0	0	0	0	0	0	0	0	0	0	0	0	NA	0
10	0	JP10-573	C 11 #384 X 28 Y 30	Dry 2016	Basal	2016-05-10	0	0	NA	NA	NA	0	0	0	0	0	0	0	0	0	0	0	0	0	0	0	0	0	0	0	0	0	NA	0
10	0	JP10-574	C 30 #316 X 11 Y 13	Dry 2016	Basal	2016-05-10	0	0	NA	NA	NA	0	0	0	0	0	0	0	0	0	0	0	0	0	0	0	0	0	0	0	0	0	NA	0
4	0	JP4-442	C 33 #429 X 30 Y 32	Dry 2016	Basal	2016-05-11	0	0	NA	NA	NA	0	0	0	0	0	0	0	0	0	0	0	0	0	0	0	0	0	0	0	0	0	NA	0
4	0	JP4-443	C 31 #426 X 30 Y 32	Dry 2016	Basal	2016-05-11	0	0	NA	NA	NA	0	0	0	0	0	0	0	0	0	0	0	0	0	0	0	0	0	0	0	0	0	NA	0
4	0	JP4-444	C 33 #421 X 30 Y 32	Dry 2016	Basal	2016-05-11	0	0	NA	NA	NA	0	0	0	0	0	0	0	0	0	0	0	0	0	0	0	0	0	0	0	0	0	NA	0
4	0	JP4-445	C 33 #419 X 30 Y 32	Dry 2016	Basal	2016-05-11	0	0	NA	NA	NA	0	0	0	0	0	0	0	0	0	0	0	0	0	0	0	0	0	0	0	0	0	NA	0
4	0	JP4-446	C 31 #413 X 30 Y 32	Dry 2016	Basal	2016-05-11	0	0	NA	NA	NA	0	0	0	0	0	0	0	0	0	0	0	0	0	0	0	0	0	0	0	0	0	NA	0
4	0	JP4-447	C 31 #410 X 30 Y 32	Dry 2016	Basal	2016-05-11	0	0	NA	NA	NA	0	0	0	0	0	0	0	0	0	0	0	0	0	0	0	0	0	0	0	0	0	NA	0
4	0	JP4-448	C 31 #416 X 30 Y 32	Dry 2016	Basal	2016-05-11	0	0	NA	NA	NA	0	0	0	0	0	0	0	0	0	0	0	0	0	0	0	0	0	0	0	0	0	NA	0
4	0	JP4-449	C 31 #431 X 30 Y 32	Dry 2016	Basal	2016-05-11	0	0	NA	NA	NA	0	0	0	0	0	0	0	0	0	0	0	0	0	0	0	0	0	0	0	0	0	NA	0
4	0	JP4-450	C 31 #433 X 30 Y 32	Dry 2016	Basal	2016-05-11	0	0	NA	NA	NA	0	0	0	0	0	0	0	0	0	0	0	0	0	0	0	0	0	0	0	0	0	NA	0
4	0	JP4-451	C 31 #415 X 30 Y 32	Dry 2016	Basal	2016-05-11	0	0	NA	NA	NA	0	0	0	0	0	0	0	0	0	0	0	0	0	0	0	0	0	0	0	0	0	NA	0
4	0	JP4-452	C 30 #393 X 29 Y 31	Dry 2016	Basal	2016-05-11	0	0	NA	NA	NA	0	0	0	0	0	0	0	0	0	0	0	0	0	0	0	0	0	0	0	0	0	NA	0
4	0	JP4-453	C 29 #412 X 30 Y 32	Dry 2016	Basal	2016-05-11	0	0	NA	NA	NA	0	0	0	0	0	0	0	0	0	0	0	0	0	0	0	0	0	0	0	0	0	NA	0
4	0	JP4-454	C 29 #416 X 30 Y 32	Dry 2016	Basal	2016-05-11	0	0	NA	NA	NA	0	0	0	0	0	0	0	0	0	0	0	0	0	0	0	0	0	0	0	0	0	NA	0
4	0	JP4-455	C 31 #423 X 30 Y 32	Dry 2016	Basal	2016-05-11	0	0	NA	NA	NA	0	0	0	0	0	0	0	0	0	0	0	0	0	0	0	0	0	0	0	0	0	NA	0
4	0	JP4-456	C 29 #400 X 28 Y 30	Dry 2016	Basal	2016-05-12	0	0	NA	NA	NA	0	0	0	0	0	0	0	0	0	0	0	0	0	0	0	0	0	0	0	0	0	NA	0
4	0	JP4-457	C 29 #402 X 28 Y 30	Dry 2016	Basal	2016-05-12	0	0	NA	NA	NA	0	0	0	0	0	0	0	0	0	0	0	0	0	0	0	0	0	0	0	0	0	NA	0
4	0	JP4-458	C 29 #388 X 28 Y 30	Dry 2016	Basal	2016-05-12	0	0	NA	NA	NA	0	0	0	0	0	0	0	0	0	0	0	0	0	0	0	0	0	0	0	0	0	NA	0
4	0	JP4-459	C 31 #397 X 28 Y 30	Dry 2016	Basal	2016-05-12	0	0	NA	NA	NA	0	0	0	0	0	0	0	0	0	0	0	0	0	0	0	0	0	0	0	0	0	NA	0
4	0	JP4-460	C 29 #426 X 30 Y 32	Dry 2016	Basal	2016-05-12	0	0	NA	NA	NA	0	0	0	0	0	0	0	0	0	0	0	0	0	0	0	0	0	0	0	0	0	NA	0
4	0	JP4-461	C 31 #422 X 30 Y 32	Dry 2016	Basal	2016-05-12	0	0	NA	NA	NA	0	0	0	0	0	0	0	0	0	0	0	0	0	0	0	0	0	0	0	0	0	NA	0
4	0	JP4-462	C 33 # 431 X 30 Y 32	Dry 2016	Basal	2016-05-12	0	0	NA	NA	NA	0	0	0	0	0	0	0	0	0	0	0	0	0	0	0	0	0	0	0	0	0	NA	0
4	0	JP4-463	C 33 # 425 X 30 Y 32	Dry 2016	Basal	2016-05-12	0	0	NA	NA	NA	0	0	0	0	0	0	0	0	0	0	0	0	0	0	0	0	0	0	0	0	0	NA	0
4	0	JP4-578	C 33 #423 X 30 Y 32	Dry 2016	Basal	2016-05-12	0	0	NA	NA	NA	0	0	0	0	0	0	0	0	0	0	0	0	0	0	0	0	0	0	0	0	0	NA	0
4	0	JP4-464	C 33 #435 X 30 Y 32	Dry 2016	Basal	2016-05-12	0	0	NA	NA	NA	0	0	0	0	0	0	0	0	0	0	0	0	0	0	0	0	0	0	0	0	0	NA	0
4	0	JP4-465	C 33 #417 X 30 Y 32	Dry 2016	Basal	2016-05-12	0	0	NA	NA	NA	0	0	0	0	0	0	0	0	0	0	0	0	0	0	0	0	0	0	0	0	0	NA	0
4	0	JP4-466	C 29 #424 X 30 Y 32	Dry 2016	Basal	2016-05-12	0	0	NA	NA	NA	0	0	0	0	0	0	0	0	0	0	0	0	0	0	0	0	0	0	0	0	0	NA	0
4	0	JP4-467	C 29 #406 X 28 Y 30	Dry 2016	Basal	2016-05-12	0	0	NA	NA	NA	0	0	0	0	0	0	0	0	0	0	0	0	0	0	0	0	0	0	0	0	0	NA	0
4	0	JP4-468	C 29 #384 X 28 Y 30	Dry 2016	Basal	2016-05-12	0	0	NA	NA	NA	0	0	0	0	0	0	0	0	0	0	0	0	0	0	0	0	0	0	0	0	0	NA	0
4	0	JP4-469	C 31 #387 X 28 Y 30	Dry 2016	Basal	2016-05-12	0	0	NA	NA	NA	0	0	0	0	0	0	0	0	0	0	0	0	0	0	0	0	0	0	0	0	0	NA	0
4	0	JP4-470	C 31 #385 X 28 Y 30	Dry 2016	Basal	2016-05-12	0	0	NA	NA	NA	0	0	0	0	0	0	0	0	0	0	0	0	0	0	0	0	0	0	0	0	0	NA	0
1	0	JP1-406	C 37 #406 X 28 Y 30	Dry 2016	Basal	2016-05-13	0	0	NA	NA	NA	0	0	0	0	0	0	0	0	0	0	0	0	0	0	0	0	0	0	0	0	0	NA	0
1	0	JP1-407	C 30 #422 X 37 Y 39	Dry 2016	Basal	2016-05-13	0	0	NA	NA	NA	0	0	0	0	0	0	0	0	0	0	0	0	0	0	0	0	0	0	0	0	0	NA	0
1	0	JP1-408	C 39 #409 X 28 Y 30	Dry 2016	Basal	2016-05-13	0	0	NA	NA	NA	0	0	0	0	0	0	0	0	0	0	0	0	0	0	0	0	0	0	0	0	0	NA	0
1	0	JP1-409	C 39 #397 X 28 Y 30	Dry 2016	Basal	2016-05-13	0	0	NA	NA	NA	0	0	0	0	0	0	0	0	0	0	0	0	0	0	0	0	0	0	0	0	0	NA	0
1	0	JP1-410	C 28 #427 X 39 Y 39	Dry 2016	Basal	2016-05-13	0	0	NA	NA	NA	0	0	0	0	0	0	0	0	0	0	0	0	0	0	0	0	0	0	0	0	0	NA	0
1	0	JP1-411	C 37 #390 X 28 Y 30	Dry 2016	Basal	2016-05-13	0	0	NA	NA	NA	0	0	0	0	0	0	0	0	0	0	0	0	0	0	0	0	0	0	0	0	0	NA	0
1	0	JP1-412	C 37 #396 X 28 Y 30	Dry 2016	Basal	2016-05-13	0	0	NA	NA	NA	0	0	0	0	0	0	0	0	0	0	0	0	0	0	0	0	0	0	0	0	0	NA	0
1	0	JP1-413	C 37 #400 X 28 Y 30	Dry 2016	Basal	2016-05-13	0	0	NA	NA	NA	0	0	0	0	0	0	0	0	0	0	0	0	0	0	0	0	0	0	0	0	0	NA	0
1	0	JP1-414	C 37 #398 X 28 Y 30	Dry 2016	Basal	2016-05-13	0	1	NA	NA	NA	1	1	0	0	0	0	0	0	0	1	0	0	0	0	0	0	0	0	0	0	0	NA	0	0	0
1	0	JP1-415	C 39 #389 X 28 Y 30	Dry 2016	Basal	2016-05-13	0	0	NA	NA	NA	0	0	0	0	0	0	0	0	0	0	0	0	0	0	0	0	0	0	0	0	0	NA	0
1	0	JP1-416	C 37 #404 X 28 Y 30	Dry 2016	Basal	2016-05-16	0	0	NA	NA	NA	0	0	0	0	0	0	0	0	0	0	0	0	0	0	0	0	0	0	0	0	0	NA	0
1	0	JP1-417	C 39 #392 X 28 Y 30	Dry 2016	Basal	2016-05-16	0	0	NA	NA	NA	0	0	0	0	0	0	0	0	0	0	0	0	0	0	0	0	0	0	0	0	0	NA	0
1	0	JP1-418	C 39 #391 X 28 Y 30	Dry 2016	Basal	2016-05-16	0	0	NA	NA	NA	0	0	0	0	0	0	0	0	0	0	0	0	0	0	0	0	0	0	0	0	0	NA	0
1	0	JP1-419	C 39 #384 X 28 Y 30	Dry 2016	Basal	2016-05-16	0	0	NA	NA	NA	0	0	0	0	0	0	0	0	0	0	0	0	0	0	0	0	0	0	0	0	0	NA	0
1	0	JP1-420	C 39 #386 X 28 Y 30	Dry 2016	Basal	2016-05-16	0	0	NA	NA	NA	0	0	0	0	0	0	0	0	0	0	0	0	0	0	0	0	0	0	0	0	0	NA	0
1	0	JP1-421	C 39 #404 X 28 Y 30	Dry 2016	Basal	2016-05-16	0	0	NA	NA	NA	0	0	0	0	0	0	0	0	0	0	0	0	0	0	0	0	0	0	0	0	0	NA	0
1	0	JP1-422	C 41 #395 X 28 Y 30	Dry 2016	Basal	2016-05-16	0	0	NA	NA	NA	0	0	0	0	0	0	0	0	0	0	0	0	0	0	0	0	0	0	0	0	0	NA	0
1	0	JP1-423	C 41 #397 X 28 Y 30	Dry 2016	Basal	2016-05-16	0	0	NA	NA	NA	0	0	0	0	0	0	0	0	0	0	0	0	0	0	0	0	0	0	0	0	0	NA	0
1	0	JP1-424	C 30 #428 X 41 Y 39	Dry 2016	Basal	2016-05-16	0	0	NA	NA	NA	0	0	0	0	0	0	0	0	0	0	0	0	0	0	0	0	0	0	0	0	0	NA	0
1	0	JP1-425	C 41 #399 X 28 Y 30	Dry 2016	Basal	2016-05-16	0	1	NA	NA	NA	1	1	0	0	0	0	0	0	0	0	0	1	0	0	0	0	0	0	0	0	0	NA	0	0	0
1	0	JP1-426	C 39 #396 X 28 Y 30	Dry 2016	Basal	2016-05-16	0	1	NA	NA	NA	1	1	0	0	0	0	0	0	0	1	0	0	0	0	0	0	0	0	0	0	0	NA	0	0	0
1	0	JP1-427	C 39 #430 X 30 Y 32	Dry 2016	Basal	2016-05-16	0	0	NA	NA	NA	0	0	0	0	0	0	0	0	0	0	0	0	0	0	0	0	0	0	0	0	0	NA	0
1	0	JP1-428	C 41 #449 X 30 Y 32	Dry 2016	Basal	2016-05-16	0	0	NA	NA	NA	0	0	0	0	0	0	0	0	0	0	0	0	0	0	0	0	0	0	0	0	0	NA	0
1	0	JP1-429	C 41 #453 X 30 Y 32	Dry 2016	Basal	2016-05-16	0	0	NA	NA	NA	0	0	0	0	0	0	0	0	0	0	0	0	0	0	0	0	0	0	0	0	0	NA	0
1	0	JP1-430	C 30 #429 X 41 Y 39	Dry 2016	Basal	2016-05-16	0	0	NA	NA	NA	0	0	0	0	0	0	0	0	0	0	0	0	0	0	0	0	0	0	0	0	0	NA	0
1	0	JP1-431	C 41 #401 X 28 Y 30	Dry 2016	Basal	2016-05-16	0	2	NA	NA	NA	1	2	0	0	0	0	0	0	0	0	0	2	0	0	0	0	0	0	0	0	0	NA	0	0	0
1	0	JP1-432	C 41 #447 X 30 Y 32	Dry 2016	Basal	2016-05-16	0	0	NA	NA	NA	0	0	0	0	0	0	0	0	0	0	0	0	0	0	0	0	0	0	0	0	0	NA	0
1	0	JP1-433	C 30 #430 X 41 Y 39	Dry 2016	Basal	2016-05-16	0	0	NA	NA	NA	0	0	0	0	0	0	0	0	0	0	0	0	0	0	0	0	0	0	0	0	0	NA	0
1	0	JP1-434	C 41 #417 X 30 Y 28	Dry 2016	Basal	2016-05-16	0	0	NA	NA	NA	0	0	0	0	0	0	0	0	0	0	0	0	0	0	0	0	0	0	0	0	0	NA	0
1	0	JP1-435	C 39 #398 X 30 Y 28	Dry 2016	Basal	2016-05-16	0	1	NA	NA	NA	1	1	0	0	0	0	0	0	0	0	1	0	0	0	0	0	0	0	0	0	0	NA	0	0	0
5	1	JP5-152	C 27 #410 X 30 Y 32	Dry 2016	Basal	2016-05-17	0	0	NA	NA	NA	0	0	0	0	0	0	0	0	0	0	0	0	0	0	0	0	0	0	0	0	0	NA	0
5	1	JP5-153	C 27 #409 X 30 Y 32	Dry 2016	Basal	2016-05-17	0	0	NA	NA	NA	0	0	0	0	0	0	0	0	0	0	0	0	0	0	0	0	0	0	0	0	0	NA	0
5	1	JP5-154	C 25 #412 X 30A Y 32	Dry 2016	Basal	2016-05-17	0	0	NA	NA	NA	0	0	0	0	0	0	0	0	0	0	0	0	0	0	0	0	0	0	0	0	0	NA	0
5	1	JP5-155	C 30A #373 X 25 Y 27	Dry 2016	Basal	2016-05-17	0	0	NA	NA	NA	0	0	0	0	0	0	0	0	0	0	0	0	0	0	0	0	0	0	0	0	0	NA	0
5	1	JP5-156	C 30A #377 X 25 Y 27	Dry 2016	Basal	2016-05-17	0	0	NA	NA	NA	0	0	0	0	0	0	0	0	0	0	0	0	0	0	0	0	0	0	0	0	0	NA	0
5	1	JP5-157	C 32 #372 X 27 Y 29	Dry 2016	Basal	2016-05-17	0	0	NA	NA	NA	0	0	0	0	0	0	0	0	0	0	0	0	0	0	0	0	0	0	0	0	0	NA	0
5	1	JP5-158	C 27 #420 X 30 Y 32	Dry 2016	Basal	2016-05-17	0	0	NA	NA	NA	0	0	0	0	0	0	0	0	0	0	0	0	0	0	0	0	0	0	0	0	0	NA	0
5	1	JP5-159	C 30 #385 X 29 Y 27	Dry 2016	Basal	2016-05-17	0	0	NA	NA	NA	0	0	0	0	0	0	0	0	0	0	0	0	0	0	0	0	0	0	0	0	0	NA	0
5	1	JP5-160	C 29 #423 X 30 Y 32	Dry 2016	Basal	2016-05-17	0	0	NA	NA	NA	0	0	0	0	0	0	0	0	0	0	0	0	0	0	0	0	0	0	0	0	0	NA	0
5	1	JP5-161	C 27 #412 X 30 Y 32	Dry 2016	Basal	2016-05-17	0	0	NA	NA	NA	0	0	0	0	0	0	0	0	0	0	0	0	0	0	0	0	0	0	0	0	0	NA	0
5	1	JP5-162	C 27 #396 X 28 Y 28A	Dry 2016	Basal	2016-05-17	0	0	NA	NA	NA	0	0	0	0	0	0	0	0	0	0	0	0	0	0	0	0	0	0	0	0	0	NA	0
5	1	JP5-163	C 27 #384 X 28 Y 28A	Dry 2016	Basal	2016-05-17	0	0	NA	NA	NA	0	0	0	0	0	0	0	0	0	0	0	0	0	0	0	0	0	0	0	0	0	NA	0
5	1	JP5-164	C 28 #385 X 25 Y 27	Dry 2016	Basal	2016-05-17	0	0	NA	NA	NA	0	0	0	0	0	0	0	0	0	0	0	0	0	0	0	0	0	0	0	0	0	NA	0
5	1	JP5-165	C 29 #385 X 28 Y 30	Dry 2016	Basal	2016-05-17	0	0	NA	NA	NA	0	0	0	0	0	0	0	0	0	0	0	0	0	0	0	0	0	0	0	0	0	NA	0
5	1	JP5-166	C 29 #391 X 28 Y 30	Dry 2016	Basal	2016-05-17	0	0	NA	NA	NA	0	0	0	0	0	0	0	0	0	0	0	0	0	0	0	0	0	0	0	0	0	NA	0
5	1	JP5-401	C 29 #393 X 28 Y 30	Dry 2016	Basal	2016-05-17	0	0	NA	NA	NA	0	0	0	0	0	0	0	0	0	0	0	0	0	0	0	0	0	0	0	0	0	NA	0
5	1	JP5-167	C 29 #403 X 28 Y 30	Dry 2016	Basal	2016-05-17	0	0	NA	NA	NA	0	0	0	0	0	0	0	0	0	0	0	0	0	0	0	0	0	0	0	0	0	NA	0
5	1	JP5-168	C 29 #407 X 28 Y 30	Dry 2016	Basal	2016-05-17	0	0	NA	NA	NA	0	0	0	0	0	0	0	0	0	0	0	0	0	0	0	0	0	0	0	0	0	NA	0
5	1	JP5-169	C 27 #385 X 28 Y 28A	Dry 2016	Basal	2016-05-17	0	0	NA	NA	NA	0	0	0	0	0	0	0	0	0	0	0	0	0	0	0	0	0	0	0	0	0	NA	0
5	1	JP5-170	C 28 #377 X 25 Y 27	Dry 2016	Basal	2016-05-17	0	0	NA	NA	NA	0	0	0	0	0	0	0	0	0	0	0	0	0	0	0	0	0	0	0	0	0	NA	0
5	1	JP5-171	C 28 #373 X 25 Y 27	Dry 2016	Basal	2016-05-17	0	0	NA	NA	NA	0	0	0	0	0	0	0	0	0	0	0	0	0	0	0	0	0	0	0	0	0	NA	0
5	1	JP5-172	C 25 #388 X 28A Y 28B	Dry 2016	Basal	2016-05-17	0	0	NA	NA	NA	0	0	0	0	0	0	0	0	0	0	0	0	0	0	0	0	0	0	0	0	0	NA	0
5	1	JP5-173	C 28A #374 X 27 Y 25	Dry 2016	Basal	2016-05-17	0	0	NA	NA	NA	0	0	0	0	0	0	0	0	0	0	0	0	0	0	0	0	0	0	0	0	0	NA	0
5	1	JP5-174	C 27 #408 X 28A Y 30	Dry 2016	Basal	2016-05-17	0	0	NA	NA	NA	0	0	0	0	0	0	0	0	0	0	0	0	0	0	0	0	0	0	0	0	0	NA	0
5	1	JP5-175	C 29 #409 X 28 Y 30	Dry 2016	Basal	2016-05-17	0	0	NA	NA	NA	0	0	0	0	0	0	0	0	0	0	0	0	0	0	0	0	0	0	0	0	0	NA	0
5	1	JP5-176	C 27 #415 X 30 Y 32	Dry 2016	Basal	2016-05-17	0	0	NA	NA	NA	0	0	0	0	0	0	0	0	0	0	0	0	0	0	0	0	0	0	0	0	0	NA	0
5	1	JP5-177	C 27 #432 X 30 Y 32	Dry 2016	Basal	2016-05-17	0	0	NA	NA	NA	0	0	0	0	0	0	0	0	0	0	0	0	0	0	0	0	0	0	0	0	0	NA	0
5	1	JP5-178	C 29 #415 X 30 Y 32	Dry 2016	Basal	2016-05-17	0	0	NA	NA	NA	0	0	0	0	0	0	0	0	0	0	0	0	0	0	0	0	0	0	0	0	0	NA	0
5	1	JP5-179	C 27 #386 X 28 Y 30	Dry 2016	Basal	2016-05-17	0	0	NA	NA	NA	0	0	0	0	0	0	0	0	0	0	0	0	0	0	0	0	0	0	0	0	0	NA	0
5	1	JP5-180	C 29 #413 X 30 Y 32	Dry 2016	Basal	2016-05-17	0	0	NA	NA	NA	0	0	0	0	0	0	0	0	0	0	0	0	0	0	0	0	0	0	0	0	0	NA	0
9	0	JP9-507	C 15 #412 X 30 Y 32	Dry 2016	Basal	2016-05-18	0	0	NA	NA	NA	0	0	0	0	0	0	0	0	0	0	0	0	0	0	0	0	0	0	0	0	0	NA	0
9	0	JP9-508	C 15 #416 X 30 Y 32	Dry 2016	Basal	2016-05-18	0	1	NA	NA	NA	1	1	0	0	0	0	0	0	0	0	0	1	0	0	0	0	0	0	0	0	0	NA	0	0	0
9	0	JP9-509	C 15 #414 X 30 Y 32	Dry 2016	Basal	2016-05-18	0	0	NA	NA	NA	0	0	0	0	0	0	0	0	0	0	0	0	0	0	0	0	0	0	0	0	0	NA	0
9	0	JP9-510	C 17 #429 X 30 Y 32	Dry 2016	Basal	2016-05-18	0	0	NA	NA	NA	0	0	0	0	0	0	0	0	0	0	0	0	0	0	0	0	0	0	0	0	0	NA	0
9	0	JP9-511	C 17 #427 X 30 Y 32	Dry 2016	Basal	2016-05-18	0	0	NA	NA	NA	0	0	0	0	0	0	0	0	0	0	0	0	0	0	0	0	0	0	0	0	0	NA	0
9	0	JP9-512	C 17 #415 X 30 Y 32	Dry 2016	Basal	2016-05-18	0	0	NA	NA	NA	0	0	0	0	0	0	0	0	0	0	0	0	0	0	0	0	0	0	0	0	0	NA	0
9	0	JP9-513	C 17 #417 X 30 Y 32	Dry 2016	Basal	2016-05-18	0	0	NA	NA	NA	0	0	0	0	0	0	0	0	0	0	0	0	0	0	0	0	0	0	0	0	0	NA	0
9	0	JP9-514	C 30 #329 X 13 Y 15	Dry 2016	Basal	2016-05-18	0	0	NA	NA	NA	0	0	0	0	0	0	0	0	0	0	0	0	0	0	0	0	0	0	0	0	0	NA	0
9	0	JP9-515	C 30 #335 X 13 Y 15	Dry 2016	Basal	2016-05-18	0	0	NA	NA	NA	0	0	0	0	0	0	0	0	0	0	0	0	0	0	0	0	0	0	0	0	0	NA	0
9	0	JP9-516	C 13 #404 X 30 Y 32	Dry 2016	Basal	2016-05-18	0	0	NA	NA	NA	0	0	0	0	0	0	0	0	0	0	0	0	0	0	0	0	0	0	0	0	0	NA	0
9	0	JP9-517	C 13 #418 X 30 Y 32	Dry 2016	Basal	2016-05-18	0	0	NA	NA	NA	0	0	0	0	0	0	0	0	0	0	0	0	0	0	0	0	0	0	0	0	0	NA	0
9	0	JP9-518	C 15 #415 X 30 Y 32	Dry 2016	Basal	2016-05-18	0	0	NA	NA	NA	0	0	0	0	0	0	0	0	0	0	0	0	0	0	0	0	0	0	0	0	0	NA	0
9	0	JP9-519	C 15 #387 X 28 Y 30	Dry 2016	Basal	2016-05-18	0	0	NA	NA	NA	0	0	0	0	0	0	0	0	0	0	0	0	0	0	0	0	0	0	0	0	0	NA	0
9	0	JP9-520	C 15 #381 X 28 Y 30	Dry 2016	Basal	2016-05-18	0	0	NA	NA	NA	0	0	0	0	0	0	0	0	0	0	0	0	0	0	0	0	0	0	0	0	0	NA	0
9	0	JP9-521	C 28 #329 X 13 Y 15	Dry 2016	Basal	2016-05-18	0	0	NA	NA	NA	0	0	0	0	0	0	0	0	0	0	0	0	0	0	0	0	0	0	0	0	0	NA	0
9	0	JP9-522	C 13 #374 X 28 Y 30	Dry 2016	Basal	2016-05-18	0	0	NA	NA	NA	0	0	0	0	0	0	0	0	0	0	0	0	0	0	0	0	0	0	0	0	0	NA	0
9	0	JP9-523	C 13 #382 X 28 Y 30	Dry 2016	Basal	2016-05-18	0	0	NA	NA	NA	0	0	0	0	0	0	0	0	0	0	0	0	0	0	0	0	0	0	0	0	0	NA	0
9	0	JP9-524	C 13 #392 X 28 Y 30	Dry 2016	Basal	2016-05-18	0	0	NA	NA	NA	0	0	0	0	0	0	0	0	0	0	0	0	0	0	0	0	0	0	0	0	0	NA	0
9	0	JP9-525	C 30 #326 X 15 Y 13	Dry 2016	Basal	2016-05-18	0	0	NA	NA	NA	0	0	0	0	0	0	0	0	0	0	0	0	0	0	0	0	0	0	0	0	0	NA	0
9	0	JP9-526	C 30 #330 X 15 Y 13	Dry 2016	Basal	2016-05-18	0	0	NA	NA	NA	0	0	0	0	0	0	0	0	0	0	0	0	0	0	0	0	0	0	0	0	0	NA	0
9	0	JP9-527	C 32 #330 X 13 Y 15	Dry 2016	Basal	2016-05-18	0	0	NA	NA	NA	0	0	0	0	0	0	0	0	0	0	0	0	0	0	0	0	0	0	0	0	0	NA	0
9	0	JP9-528	C 13 #424 X 30 Y 32	Dry 2016	Basal	2016-05-19	0	1	NA	NA	NA	1	1	0	0	0	0	0	0	0	0	0	1	0	0	0	0	0	0	0	0	0	NA	0	0	0
9	0	JP9-529	C 15 #426 X 30 Y 32	Dry 2016	Basal	2016-05-19	0	0	NA	NA	NA	0	0	0	0	0	0	0	0	0	0	0	0	0	0	0	0	0	0	0	0	0	NA	0
9	0	JP9-530	C 15 #385 X 28 Y 30	Dry 2016	Basal	2016-05-19	0	0	NA	NA	NA	0	0	0	0	0	0	0	0	0	0	0	0	0	0	0	0	0	0	0	0	0	NA	0
9	0	JP9-531	C 13 #420 X 30 Y 32	Dry 2016	Basal	2016-05-19	0	0	NA	NA	NA	0	0	0	0	0	0	0	0	0	0	0	0	0	0	0	0	0	0	0	0	0	NA	0
9	0	JP9-532	C 32 #326 X 13 Y 15	Dry 2016	Basal	2016-05-19	0	8	NA	NA	NA	1	8	0	0	0	0	0	0	0	2	3	3	0	0	0	0	0	0	0	0	0	NA	0	0	0
9	0	JP9-533	C 15 #425 X 30 Y 32	Dry 2016	Basal	2016-05-19	0	1	NA	NA	NA	1	1	0	0	0	0	0	0	0	0	1	0	0	0	0	0	0	0	0	0	0	NA	0	0	0
9	0	JP9-534	C 15 #423 X 30 Y 32	Dry 2016	Basal	2016-05-19	0	0	NA	NA	NA	0	0	0	0	0	0	0	0	0	0	0	0	0	0	0	0	0	0	0	0	0	NA	0
9	0	JP9-535	C 15 #411 X 30 Y 32	Dry 2016	Basal	2016-05-19	0	0	NA	NA	NA	0	0	0	0	0	0	0	0	0	0	0	0	0	0	0	0	0	0	0	0	0	NA	0
9	0	JP9-536	C 15 #413 X 30 Y 32	Dry 2016	Basal	2016-05-19	0	0	NA	NA	NA	0	0	0	0	0	0	0	0	0	0	0	0	0	0	0	0	0	0	0	0	0	NA	0
8	1	JP8-315	C 32 #342 X 17 Y 19	Dry 2016	Basal	2016-05-20	0	0	NA	NA	NA	0	0	0	0	0	0	0	0	0	0	0	0	0	0	0	0	0	0	0	0	0	NA	0
8	1	JP8-400	C 19 #427 X 30 Y 32	Dry 2016	Basal	2016-05-20	1	1	1	0	0	1	2	0	0	0	0	0	1	1	0	0	0	0	0	0	1	0	1	1	0	0	1	1	1	1
8	1	JP8-316	C 19 #425 X 30 Y 32	Dry 2016	Basal	2016-05-20	0	0	NA	NA	NA	0	0	0	0	0	0	0	0	0	0	0	0	0	0	0	0	0	0	0	0	0	NA	0
8	1	JP8-318	C 19 #407 X 30 Y 32	Dry 2016	Basal	2016-05-20	0	0	NA	NA	NA	0	0	0	0	0	0	0	0	0	0	0	0	0	0	0	0	0	0	0	0	0	NA	0
8	1	JP8-319	C 30 #345 X 19 Y 17	Dry 2016	Basal	2016-05-20	0	0	NA	NA	NA	0	0	0	0	0	0	0	0	0	0	0	0	0	0	0	0	0	0	0	0	0	NA	0
8	1	JP8-320	C 30 #344 X 19 Y 17	Dry 2016	Basal	2016-05-20	0	0	NA	NA	NA	0	0	0	0	0	0	0	0	0	0	0	0	0	0	0	0	0	0	0	0	0	NA	0
8	1	JP8-321	C 19 #397 X 30 Y 28	Dry 2016	Basal	2016-05-20	0	0	NA	NA	NA	0	0	0	0	0	0	0	0	0	0	0	0	0	0	0	0	0	0	0	0	0	NA	0
8	1	JP8-322	C 19 #395 X 28 Y 30	Dry 2016	Basal	2016-05-20	0	0	NA	NA	NA	0	0	0	0	0	0	0	0	0	0	0	0	0	0	0	0	0	0	0	0	0	NA	0
8	1	JP8-323	C 19 #385 X 28 Y 30	Dry 2016	Basal	2016-05-20	0	0	NA	NA	NA	0	0	0	0	0	0	0	0	0	0	0	0	0	0	0	0	0	0	0	0	0	NA	0
8	1	JP8-324	C 19 #379 X 28 Y 30	Dry 2016	Basal	2016-05-20	0	0	NA	NA	NA	0	0	0	0	0	0	0	0	0	0	0	0	0	0	0	0	0	0	0	0	0	NA	0
8	1	JP8-325	C 28 #343 X 17 Y 19	Dry 2016	Basal	2016-05-20	0	0	NA	NA	NA	0	0	0	0	0	0	0	0	0	0	0	0	0	0	0	0	0	0	0	0	0	NA	0
8	1	JP8-326	C 28 #341 X 17 Y 19	Dry 2016	Basal	2016-05-20	0	0	NA	NA	NA	0	0	0	0	0	0	0	0	0	0	0	0	0	0	0	0	0	0	0	0	0	NA	0
8	1	JP8-327	C 17 #382 X 28 Y 30	Dry 2016	Basal	2016-05-23	0	0	NA	NA	NA	0	0	0	0	0	0	0	0	0	0	0	0	0	0	0	0	0	0	0	0	0	NA	0
8	1	JP8-328	C 17 #392 X 28 Y 30	Dry 2016	Basal	2016-05-23	0	0	NA	NA	NA	0	0	0	0	0	0	0	0	0	0	0	0	0	0	0	0	0	0	0	0	0	NA	0
8	1	JP8-329	C 19 #383 X 28 Y 30	Dry 2016	Basal	2016-05-23	0	0	NA	NA	NA	0	0	0	0	0	0	0	0	0	0	0	0	0	0	0	0	0	0	0	0	0	NA	0
8	1	JP8-330	C 30 #338 X 17 Y 15	Dry 2016	Basal	2016-05-23	0	0	NA	NA	NA	0	0	0	0	0	0	0	0	0	0	0	0	0	0	0	0	0	0	0	0	0	NA	0
8	1	JP8-331	C 30 #334 X 15 Y 17	Dry 2016	Basal	2016-05-23	0	0	NA	NA	NA	0	0	0	0	0	0	0	0	0	0	0	0	0	0	0	0	0	0	0	0	0	NA	0
8	1	JP8-332	C 30 #343 X 17 Y 19	Dry 2016	Basal	2016-05-23	0	0	NA	NA	NA	0	0	0	0	0	0	0	0	0	0	0	0	0	0	0	0	0	0	0	0	0	NA	0
8	1	JP8-333	C 17 #401 X 28 Y 30	Dry 2016	Basal	2016-05-23	1	1	1	0	0	1	2	1	1	0	0	0	0	0	0	0	0	0	0	0	2	2	1	0	1	1	1	1	1	1
8	1	JP8-334	C 17 #399 X 28 Y 30	Dry 2016	Basal	2016-05-23	0	0	NA	NA	NA	0	0	0	0	0	0	0	0	0	0	0	0	0	0	0	0	0	0	0	0	0	NA	0
8	1	JP8-335	C 17 #397 X 28 Y 30	Dry 2016	Basal	2016-05-23	0	0	NA	NA	NA	0	0	0	0	0	0	0	0	0	0	0	0	0	0	0	0	0	0	0	0	0	NA	0
8	1	JP8-336	C 17 #389 X 28 Y 30	Dry 2016	Basal	2016-05-23	0	1	NA	NA	NA	1	1	0	0	0	0	0	0	0	0	0	0	1	0	0	0	0	0	0	0	0	NA	0	0	0
8	1	JP8-337	C 15 #392 X 28 Y 30	Dry 2016	Basal	2016-05-23	0	0	NA	NA	NA	0	0	0	0	0	0	0	0	0	0	0	0	0	0	0	0	0	0	0	0	0	NA	0
8	1	JP8-338	C 15 #388 X 28 Y 30	Dry 2016	Basal	2016-05-23	0	0	NA	NA	NA	0	0	0	0	0	0	0	0	0	0	0	0	0	0	0	0	0	0	0	0	0	NA	0
8	1	JP8-339	C 15 #386 X 28 Y 30	Dry 2016	Basal	2016-05-23	0	0	NA	NA	NA	0	0	0	0	0	0	0	0	0	0	0	0	0	0	0	0	0	0	0	0	0	NA	0
8	1	JP8-340	C 15 #382 X 28 Y 30	Dry 2016	Basal	2016-05-23	0	0	NA	NA	NA	0	0	0	0	0	0	0	0	0	0	0	0	0	0	0	0	0	0	0	0	0	NA	0
8	1	JP8-341	C 17 #383 X 28 Y 30	Dry 2016	Basal	2016-05-23	0	0	NA	NA	NA	0	0	0	0	0	0	0	0	0	0	0	0	0	0	0	0	0	0	0	0	0	NA	0
8	1	JP8-342	C 17 #385 X 28 Y 30	Dry 2016	Basal	2016-05-23	2	2	1	0	0	1	4	1	1	0	0	0	1	1	0	0	0	0	0	0	3	2	1	1	1	1	1	1	2	2
8	1	JP8-343	C 19 #419 X 30 Y 32	Dry 2016	Basal	2016-05-23	0	0	NA	NA	NA	0	0	0	0	0	0	0	0	0	0	0	0	0	0	0	0	0	0	0	0	0	NA	0
8	1	JP8-344	C 19 #393 X 28 Y 30	Dry 2016	Basal	2016-05-23	0	0	NA	NA	NA	0	0	0	0	0	0	0	0	0	0	0	0	0	0	0	0	0	0	0	0	0	NA	0
2	1	JP2-1	C 37 #430 X 30 Y 32	Dry 2016	Basal	2016-05-24	0	0	NA	NA	NA	0	0	0	0	0	0	0	0	0	0	0	0	0	0	0	0	0	0	0	0	0	NA	0
2	1	JP2-2	C 37 #434 X 30 Y 32	Dry 2016	Basal	2016-05-24	0	0	NA	NA	NA	0	0	0	0	0	0	0	0	0	0	0	0	0	0	0	0	0	0	0	0	0	NA	0
2	1	JP2-3	C 32 #416 X 35 Y 37	Dry 2016	Basal	2016-05-24	0	0	NA	NA	NA	0	0	0	0	0	0	0	0	0	0	0	0	0	0	0	0	0	0	0	0	0	NA	0
2	1	JP2-4	C 30 #419 X 35 Y 37	Dry 2016	Basal	2016-05-24	0	0	NA	NA	NA	0	0	0	0	0	0	0	0	0	0	0	0	0	0	0	0	0	0	0	0	0	NA	0
2	1	JP2-5	C 37 #405 X 28 Y 30	Dry 2016	Basal	2016-05-24	0	0	NA	NA	NA	0	0	0	0	0	0	0	0	0	0	0	0	0	0	0	0	0	0	0	0	0	NA	0
2	1	JP2-6	C 37 #399 X 28 Y 30	Dry 2016	Basal	2016-05-24	0	1	NA	NA	NA	1	1	0	0	0	0	0	0	0	1	0	0	0	0	0	0	0	0	0	0	0	NA	0	0	0
2	1	JP2-7	C 37 #395 X 28 Y 30	Dry 2016	Basal	2016-05-24	0	0	NA	NA	NA	0	0	0	0	0	0	0	0	0	0	0	0	0	0	0	0	0	0	0	0	0	NA	0
2	1	JP2-8	C 37 #393 X 28 Y 30	Dry 2016	Basal	2016-05-24	0	0	NA	NA	NA	0	0	0	0	0	0	0	0	0	0	0	0	0	0	0	0	0	0	0	0	0	NA	0
2	1	JP2-9	C 28 #419 X 35 Y 37	Dry 2016	Basal	2016-05-24	0	0	NA	NA	NA	0	0	0	0	0	0	0	0	0	0	0	0	0	0	0	0	0	0	0	0	0	NA	0
2	1	JP2-10	C 35 #402 X 28 Y 30	Dry 2016	Basal	2016-05-24	0	0	NA	NA	NA	0	0	0	0	0	0	0	0	0	0	0	0	0	0	0	0	0	0	0	0	0	NA	0
2	1	JP2-11	C 35 #404 X 28 Y 30	Dry 2016	Basal	2016-05-24	0	0	NA	NA	NA	0	0	0	0	0	0	0	0	0	0	0	0	0	0	0	0	0	0	0	0	0	NA	0
2	1	JP2-12	C 35 #406 X 28 Y 30	Dry 2016	Basal	2016-05-24	0	0	NA	NA	NA	0	0	0	0	0	0	0	0	0	0	0	0	0	0	0	0	0	0	0	0	0	NA	0
2	1	JP2-13	C 37 #418 X 30 Y 32	Dry 2016	Basal	2016-05-24	0	0	NA	NA	NA	0	0	0	0	0	0	0	0	0	0	0	0	0	0	0	0	0	0	0	0	0	NA	0
2	1	JP2-14	C 37 #424 X 30 Y 32	Dry 2016	Basal	2016-05-24	0	0	NA	NA	NA	0	0	0	0	0	0	0	0	0	0	0	0	0	0	0	0	0	0	0	0	0	NA	0
2	1	JP2-15	C 37 #397 X 28 Y 30	Dry 2016	Basal	2016-05-24	0	0	NA	NA	NA	0	0	0	0	0	0	0	0	0	0	0	0	0	0	0	0	0	0	0	0	0	NA	0
2	1	JP2-16	C 37 #391 X 28 Y 30	Dry 2016	Basal	2016-05-25	0	0	NA	NA	NA	0	0	0	0	0	0	0	0	0	0	0	0	0	0	0	0	0	0	0	0	0	NA	0
2	1	JP2-17	C 37 #389 X 28 Y 30	Dry 2016	Basal	2016-05-25	0	0	NA	NA	NA	0	0	0	0	0	0	0	0	0	0	0	0	0	0	0	0	0	0	0	0	0	NA	0
2	1	JP2-18	C 28 #417 X 37 Y 35	Dry 2016	Basal	2016-05-25	0	0	NA	NA	NA	0	0	0	0	0	0	0	0	0	0	0	0	0	0	0	0	0	0	0	0	0	NA	0
2	1	JP2-19	C 35 #394 X 28 Y 30	Dry 2016	Basal	2016-05-25	0	0	NA	NA	NA	0	0	0	0	0	0	0	0	0	0	0	0	0	0	0	0	0	0	0	0	0	NA	0
2	1	JP2-20	C 35 #388 X 28 Y 30	Dry 2016	Basal	2016-05-25	0	0	NA	NA	NA	0	0	0	0	0	0	0	0	0	0	0	0	0	0	0	0	0	0	0	0	0	NA	0
2	1	JP2-21	C 35 #408 X 28 Y 30	Dry 2016	Basal	2016-05-25	0	0	NA	NA	NA	0	0	0	0	0	0	0	0	0	0	0	0	0	0	0	0	0	0	0	0	0	NA	0
2	1	JP2-22	C 35 #428 X 32 Y 30	Dry 2016	Basal	2016-05-25	0	0	NA	NA	NA	0	0	0	0	0	0	0	0	0	0	0	0	0	0	0	0	0	0	0	0	0	NA	0
2	1	JP2-23	C 35 #434 X 32 Y 30	Dry 2016	Basal	2016-05-25	0	0	NA	NA	NA	0	0	0	0	0	0	0	0	0	0	0	0	0	0	0	0	0	0	0	0	0	NA	0
2	1	JP2-24	C 32 #414 X 35 Y 37	Dry 2016	Basal	2016-05-25	0	0	NA	NA	NA	0	0	0	0	0	0	0	0	0	0	0	0	0	0	0	0	0	0	0	0	0	NA	0
2	1	JP2-25	C 30 #423 X 39 Y 37	Dry 2016	Basal	2016-05-25	0	0	NA	NA	NA	0	0	0	0	0	0	0	0	0	0	0	0	0	0	0	0	0	0	0	0	0	NA	0
2	1	JP2-26	C 30 #427 X 39 Y 37	Dry 2016	Basal	2016-05-25	1	1	1	0	0	1	2	0	0	0	0	0	1	1	0	0	0	0	0	0	1	0	1	1	0	0	NA	0	1	1
2	1	JP2-27	C 39 #423 X 30 Y 32	Dry 2016	Basal	2016-05-25	0	0	NA	NA	NA	0	0	0	0	0	0	0	0	0	0	0	0	0	0	0	0	0	0	0	0	0	NA	0
2	1	JP2-28	C 35 #392 X 28 Y 30	Dry 2016	Basal	2016-05-25	0	0	NA	NA	NA	0	0	0	0	0	0	0	0	0	0	0	0	0	0	0	0	0	0	0	0	0	NA	0
2	1	JP2-29	C 35 #396 X 28 Y 30	Dry 2016	Basal	2016-05-25	0	0	NA	NA	NA	0	0	0	0	0	0	0	0	0	0	0	0	0	0	0	0	0	0	0	0	0	NA	0
2	1	JP2-30	C 28 #417 X 37 Y 35	Dry 2016	Basal	2016-05-25	0	0	NA	NA	NA	0	0	0	0	0	0	0	0	0	0	0	0	0	0	0	0	0	0	0	0	0	NA	0
6	0	JP6-471	C 19 #406 X 30 Y 32	Dry 2016	Basal	2016-05-26	0	0	NA	NA	NA	0	0	0	0	0	0	0	0	0	0	0	0	0	0	0	0	0	0	0	0	0	NA	0
6	0	JP6-472	C 19 #416 X 30 Y 32	Dry 2016	Basal	2016-05-26	1	1	1	0	0	1	2	1	1	0	0	0	0	0	0	0	0	0	0	0	2	2	1	0	1	1	1	1	1	1
6	0	JP6-473	C 19 #418 X 30 Y 32	Dry 2016	Basal	2016-05-26	1	1	1	0	0	1	2	0	0	0	0	0	1	1	0	0	0	0	0	0	1	0	1	1	0	0	1	1	1	1
6	0	JP6-474	C 19 #428 X 30 Y 32	Dry 2016	Basal	2016-05-26	0	0	NA	NA	NA	0	0	0	0	0	0	0	0	0	0	0	0	0	0	0	0	0	0	0	0	0	NA	0
6	0	JP6-475	C 21 #425 X 30 Y 32	Dry 2016	Basal	2016-05-26	1	1	0	0	0	1	1	1	0	0	0	0	0	0	0	0	0	0	0	0	1	1	1	0	1	1	0	0	0	1
6	0	JP6-476	C 21 #428 X 30 Y 32	Dry 2016	Basal	2016-05-26	0	0	NA	NA	NA	0	0	0	0	0	0	0	0	0	0	0	0	0	0	0	0	0	0	0	0	0	NA	0
6	0	JP6-477	C 21 #424 X 30 Y 32	Dry 2016	Basal	2016-05-26	0	0	NA	NA	NA	0	0	0	0	0	0	0	0	0	0	0	0	0	0	0	0	0	0	0	0	0	NA	0
6	0	JP6-478	C 21#423 X 30 Y 32	Dry 2016	Basal	2016-05-26	0	0	NA	NA	NA	0	0	0	0	0	0	0	0	0	0	0	0	0	0	0	0	0	0	0	0	0	NA	0
6	0	JP6-479	C 21 #426 X 30 Y 32	Dry 2016	Basal	2016-05-26	0	0	NA	NA	NA	0	0	0	0	0	0	0	0	0	0	0	0	0	0	0	0	0	0	0	0	0	NA	0
6	0	JP6-480	C 30 #361 X 21 Y 23	Dry 2016	Basal	2016-05-26	0	0	NA	NA	NA	0	0	0	0	0	0	0	0	0	0	0	0	0	0	0	0	0	0	0	0	0	NA	0
6	0	JP6-481	C 21 #411 X 30 Y 32	Dry 2016	Basal	2016-05-27	0	0	NA	NA	NA	0	0	0	0	0	0	0	0	0	0	0	0	0	0	0	0	0	0	0	0	0	NA	0
6	0	JP6-482	C 23 #399 X 30A Y 32	Dry 2016	Basal	2016-05-27	0	0	NA	NA	NA	0	0	0	0	0	0	0	0	0	0	0	0	0	0	0	0	0	0	0	0	0	NA	0
6	0	JP6-483	C 23 #401 X 30A Y 32	Dry 2016	Basal	2016-05-27	0	0	NA	NA	NA	0	0	0	0	0	0	0	0	0	0	0	0	0	0	0	0	0	0	0	0	0	NA	0
6	0	JP6-484	C 30 #429 X 21 Y 19	Dry 2016	Basal	2016-05-27	0	0	NA	NA	NA	0	0	0	0	0	0	0	0	0	0	0	0	0	0	0	0	0	0	0	0	0	NA	0
6	0	JP6-485	C 21 #409 X 30 Y 32	Dry 2016	Basal	2016-05-27	0	0	NA	NA	NA	0	0	0	0	0	0	0	0	0	0	0	0	0	0	0	0	0	0	0	0	0	NA	0
6	0	JP6-486	C 32 #348 X 19 ESQ.	Dry 2016	Basal	2016-05-27	0	0	NA	NA	NA	0	0	0	0	0	0	0	0	0	0	0	0	0	0	0	0	0	0	0	0	0	NA	0
6	0	JP6-487	C 19 #414 X 30 Y 32	Dry 2016	Basal	2016-05-27	0	0	NA	NA	NA	0	0	0	0	0	0	0	0	0	0	0	0	0	0	0	0	0	0	0	0	0	NA	0
6	0	JP6-488	C 21 #427 X 30 Y 32	Dry 2016	Basal	2016-05-27	0	0	NA	NA	NA	0	0	0	0	0	0	0	0	0	0	0	0	0	0	0	0	0	0	0	0	0	NA	0
6	0	JP6-489	C 32 #358 X 21 Y 23	Dry 2016	Basal	2016-05-27	0	0	NA	NA	NA	0	0	0	0	0	0	0	0	0	0	0	0	0	0	0	0	0	0	0	0	0	NA	0
6	0	JP6-490	C 23 #398 X 30 Y 32	Dry 2016	Basal	2016-05-27	0	0	NA	NA	NA	0	0	0	0	0	0	0	0	0	0	0	0	0	0	0	0	0	0	0	0	0	NA	0
6	0	JP6-491	C 25 #411 X 30 Y 32	Dry 2016	Basal	2016-05-27	0	0	NA	NA	NA	0	0	0	0	0	0	0	0	0	0	0	0	0	0	0	0	0	0	0	0	0	NA	0
6	0	JP6-492	C 30 #353 X 19 Y 21	Dry 2016	Basal	2016-05-27	0	0	NA	NA	NA	0	0	0	0	0	0	0	0	0	0	0	0	0	0	0	0	0	0	0	0	0	NA	0
6	0	JP6-493	C 23 #405 X 30A Y 32	Dry 2016	Basal	2016-05-27	0	0	NA	NA	NA	0	0	0	0	0	0	0	0	0	0	0	0	0	0	0	0	0	0	0	0	0	NA	0
6	0	JP6-494	C 30A #357 X 21 Y 23	Dry 2016	Basal	2016-05-27	0	0	NA	NA	NA	0	0	0	0	0	0	0	0	0	0	0	0	0	0	0	0	0	0	0	0	0	NA	0
6	0	JP6-495	C 23 #409 X 30A Y 32	Dry 2016	Basal	2016-05-27	0	0	NA	NA	NA	0	0	0	0	0	0	0	0	0	0	0	0	0	0	0	0	0	0	0	0	0	NA	0
6	0	JP6-496	C 23 #407 X 30A Y 32	Dry 2016	Basal	2016-05-27	0	0	NA	NA	NA	0	0	0	0	0	0	0	0	0	0	0	0	0	0	0	0	0	0	0	0	0	NA	0
6	0	JP6-497	C 23 #406 X 30A Y 32	Dry 2016	Basal	2016-05-27	0	0	NA	NA	NA	0	0	0	0	0	0	0	0	0	0	0	0	0	0	0	0	0	0	0	0	0	NA	0
6	0	JP6-498	C 32 #364 X 23 Y 25	Dry 2016	Basal	2016-05-27	0	1	NA	NA	NA	1	1	0	0	0	0	0	0	0	0	0	0	1	0	0	0	0	0	0	0	0	NA	0	0	0
6	0	JP6-499	C 23 #411 X 30A Y 32	Dry 2016	Basal	2016-05-27	0	0	NA	NA	NA	0	0	0	0	0	0	0	0	0	0	0	0	0	0	0	0	0	0	0	0	0	NA	0
6	0	JP6-500	C 32 #350 X 19 Y 20	Dry 2016	Basal	2016-05-27	0	0	NA	NA	NA	0	0	0	0	0	0	0	0	0	0	0	0	0	0	0	0	0	0	0	0	0	NA	0
3	1	JP3-72	C 31 #404 X 28 Y 30	Dry 2016	Basal	2016-05-30	0	0	NA	NA	NA	0	0	0	0	0	0	0	0	0	0	0	0	0	0	0	0	0	0	0	0	0	NA	0
3	1	JP3-73	C 31 #396 X 28 Y 30	Dry 2016	Basal	2016-05-30	0	0	NA	NA	NA	0	0	0	0	0	0	0	0	0	0	0	0	0	0	0	0	0	0	0	0	0	NA	0
3	1	JP3-74	C 31 #394 X 28 Y 30	Dry 2016	Basal	2016-05-30	0	0	NA	NA	NA	0	0	0	0	0	0	0	0	0	0	0	0	0	0	0	0	0	0	0	0	0	NA	0
3	1	JP3-75	C 31 #390 X 28 Y 30	Dry 2016	Basal	2016-05-30	0	0	NA	NA	NA	0	0	0	0	0	0	0	0	0	0	0	0	0	0	0	0	0	0	0	0	0	NA	0
3	1	JP3-76	C 31 #388 X 28 Y 30	Dry 2016	Basal	2016-05-30	0	0	NA	NA	NA	0	0	0	0	0	0	0	0	0	0	0	0	0	0	0	0	0	0	0	0	0	NA	0
3	1	JP3-77	C 31 #386 X 28 Y 30	Dry 2016	Basal	2016-05-30	0	0	NA	NA	NA	0	0	0	0	0	0	0	0	0	0	0	0	0	0	0	0	0	0	0	0	0	NA	0
3	1	JP3-78	C 33 #389 X 28 Y 30	Dry 2016	Basal	2016-05-30	0	0	NA	NA	NA	0	0	0	0	0	0	0	0	0	0	0	0	0	0	0	0	0	0	0	0	0	NA	0
3	1	JP3-79	C 33 #391 X 28 Y 30	Dry 2016	Basal	2016-05-30	0	0	NA	NA	NA	0	0	0	0	0	0	0	0	0	0	0	0	0	0	0	0	0	0	0	0	0	NA	0
3	1	JP3-80	C 33 #416 X 30 Y 32	Dry 2016	Basal	2016-05-30	0	0	NA	NA	NA	0	0	0	0	0	0	0	0	0	0	0	0	0	0	0	0	0	0	0	0	0	NA	0
3	1	JP3-81	C 33 #412 X 30 Y 32	Dry 2016	Basal	2016-05-30	0	0	NA	NA	NA	0	0	0	0	0	0	0	0	0	0	0	0	0	0	0	0	0	0	0	0	0	NA	0
3	1	JP3-82	C 33 #422 X 30 Y 32	Dry 2016	Basal	2016-05-30	0	0	NA	NA	NA	0	0	0	0	0	0	0	0	0	0	0	0	0	0	0	0	0	0	0	0	0	NA	0
3	1	JP3-83	C 33 #426 X 30 Y 32	Dry 2016	Basal	2016-05-30	0	0	NA	NA	NA	0	0	0	0	0	0	0	0	0	0	0	0	0	0	0	0	0	0	0	0	0	NA	0
3	1	JP3-84	C 32 #406 X 33 Y 35	Dry 2016	Basal	2016-05-30	0	0	NA	NA	NA	0	0	0	0	0	0	0	0	0	0	0	0	0	0	0	0	0	0	0	0	0	NA	0
3	1	JP3-85	C 35 #435 X 30 Y 32	Dry 2016	Basal	2016-05-30	0	0	NA	NA	NA	0	0	0	0	0	0	0	0	0	0	0	0	0	0	0	0	0	0	0	0	0	NA	0
3	1	JP3-86	C 35 #425 X 30 Y 32	Dry 2016	Basal	2016-05-30	0	0	NA	NA	NA	0	0	0	0	0	0	0	0	0	0	0	0	0	0	0	0	0	0	0	0	0	NA	0
3	1	JP3-87	C 35 #405 X 28 Y 30	Dry 2016	Basal	2016-05-30	0	0	NA	NA	NA	0	0	0	0	0	0	0	0	0	0	0	0	0	0	0	0	0	0	0	0	0	NA	0
3	1	JP3-143	C 35 #403 X 28 Y 30	Dry 2016	Basal	2016-05-30	0	0	NA	NA	NA	0	0	0	0	0	0	0	0	0	0	0	0	0	0	0	0	0	0	0	0	0	NA	0
3	1	JP3-88	C 35 #387 X 28 Y 30	Dry 2016	Basal	2016-05-30	0	0	NA	NA	NA	0	0	0	0	0	0	0	0	0	0	0	0	0	0	0	0	0	0	0	0	0	NA	0
3	1	JP3-89	C 35 #385 X 28 Y 30	Dry 2016	Basal	2016-05-30	0	0	NA	NA	NA	0	0	0	0	0	0	0	0	0	0	0	0	0	0	0	0	0	0	0	0	0	NA	0
3	1	JP3-90	C 28 #411 X 35 ESQ.	Dry 2016	Basal	2016-05-30	0	0	NA	NA	NA	0	0	0	0	0	0	0	0	0	0	0	0	0	0	0	0	0	0	0	0	0	NA	0
3	1	JP3-91	C 28 #405 X 33 ESQ.	Dry 2016	Basal	2016-05-31	0	0	NA	NA	NA	0	0	0	0	0	0	0	0	0	0	0	0	0	0	0	0	0	0	0	0	0	NA	0
3	1	JP3-92	C 33 #390 X 28 Y 30	Dry 2016	Basal	2016-05-31	0	0	NA	NA	NA	0	0	0	0	0	0	0	0	0	0	0	0	0	0	0	0	0	0	0	0	0	NA	0
3	1	JP3-93	C 33 #400 X 28 Y 30	Dry 2016	Basal	2016-05-31	0	0	NA	NA	NA	0	0	0	0	0	0	0	0	0	0	0	0	0	0	0	0	0	0	0	0	0	NA	0
3	1	JP3-94	C 33 #408 X 28 Y 30	Dry 2016	Basal	2016-05-31	0	0	NA	NA	NA	0	0	0	0	0	0	0	0	0	0	0	0	0	0	0	0	0	0	0	0	0	NA	0
3	1	JP3-95	C 33 #393 X 28 Y 30	Dry 2016	Basal	2016-05-31	0	0	NA	NA	NA	0	0	0	0	0	0	0	0	0	0	0	0	0	0	0	0	0	0	0	0	0	NA	0
3	1	JP3-96	C 33 #384 X 28 Y 30	Dry 2016	Basal	2016-05-31	0	0	NA	NA	NA	0	0	0	0	0	0	0	0	0	0	0	0	0	0	0	0	0	0	0	0	0	NA	0
3	1	JP3-97	C 31 #406 X 28 Y 30	Dry 2016	Basal	2016-05-31	0	0	NA	NA	NA	0	0	0	0	0	0	0	0	0	0	0	0	0	0	0	0	0	0	0	0	0	NA	0
3	1	JP3-98	C 31 #408 X 28 Y 30	Dry 2016	Basal	2016-05-31	0	0	NA	NA	NA	0	0	0	0	0	0	0	0	0	0	0	0	0	0	0	0	0	0	0	0	0	NA	0
3	1	JP3-146	C 30 #402 X 31 Y 33	Dry 2016	Basal	2016-05-31	0	0	NA	NA	NA	0	0	0	0	0	0	0	0	0	0	0	0	0	0	0	0	0	0	0	0	0	NA	0
3	1	JP3-99	C 35 #429 X 30 Y 32	Dry 2016	Basal	2016-05-31	0	0	NA	NA	NA	0	0	0	0	0	0	0	0	0	0	0	0	0	0	0	0	0	0	0	0	0	NA	0
1	0	JP1-645	C 30 #420 X 37 Y 39	Dry 2017	Post 2	2017-05-12	0	0	NA	NA	NA	0	0	0	0	0	0	0	0	0	0	0	0	0	0	0	0	0	0	0	0	0	NA	0
1	0	JP1-413	C 37 #400 x 28 y 30	Dry 2017	Post 2	2017-05-12	3	5	1	0	0	1	6	0	0	0	0	0	3	1	1	1	0	0	0	0	3	0	1	1	0	0	1	1	1	3
1	0	JP1-414	C 37 #398 x 28 y 30	Dry 2017	Post 2	2017-05-12	0	0	NA	NA	NA	0	0	0	0	0	0	0	0	0	0	0	0	0	0	0	0	0	0	0	0	0	NA	0
1	0	JP1-411	C 37 #390 X 28 Y 30	Dry 2017	Post 2	2017-05-12	0	3	NA	NA	NA	1	3	0	0	0	0	0	0	0	1	0	2	0	0	0	0	0	0	0	0	0	NA	0	0	0
1	0	JP1-646	C 37 #388 X 28 Y 30	Dry 2017	Post 2	2017-05-12	0	1	NA	NA	NA	1	1	0	0	0	0	0	0	0	1	0	0	0	0	0	0	0	0	0	0	0	NA	0	0	0
1	0	JP1-647	C 37 #384 X 28 Y 30	Dry 2017	Post 2	2017-05-12	2	4	1	0	0	1	5	0	0	0	0	0	2	1	2	0	0	0	0	0	2	0	1	1	0	0	1	1	1	2
1	0	JP1-410	C 28 #427 X 37 Y 39	Dry 2017	Post 2	2017-05-12	0	0	NA	NA	NA	0	0	0	0	0	0	0	0	0	0	0	0	0	0	0	0	0	0	0	0	0	NA	0
1	0	JP1-587	C 39 #395 X 28 Y 30	Dry 2017	Post 2	2017-05-12	0	0	NA	NA	NA	0	0	0	0	0	0	0	0	0	0	0	0	0	0	0	0	0	0	0	0	0	NA	0
1	0	JP1-409	C 39 #397 X 28 Y 30	Dry 2017	Post 2	2017-05-12	1	1	1	0	0	1	2	1	1	0	0	0	0	0	0	0	0	0	0	0	2	2	1	0	1	1	1	1	1	1
1	0	JP1-648	C 39 #401 X 28 Y 30	Dry 2017	Post 2	2017-05-12	0	0	NA	NA	NA	0	0	0	0	0	0	0	0	0	0	0	0	0	0	0	0	0	0	0	0	0	NA	0
1	0	JP1-406	C 37 #406 X 28 Y 30	Dry 2017	Post 2	2017-05-12	1	2	1	0	0	1	3	1	1	0	0	0	0	0	0	0	1	0	0	0	2	2	1	0	1	1	1	1	1	1
1	0	JP1-585	C 41 #429 X 30 Y 32	Dry 2017	Post 2	2017-05-12	0	0	NA	NA	NA	0	0	0	0	0	0	0	0	0	0	0	0	0	0	0	0	0	0	0	0	0	NA	0
1	0	JP1-441	C 41 #443 X 30 Y 32	Dry 2017	Post 2	2017-05-12	0	0	NA	NA	NA	0	0	0	0	0	0	0	0	0	0	0	0	0	0	0	0	0	0	0	0	0	NA	0
1	0	JP1-649	C 39 #426 X 30 Y 32	Dry 2017	Post 2	2017-05-12	0	0	NA	NA	NA	0	0	0	0	0	0	0	0	0	0	0	0	0	0	0	0	0	0	0	0	0	NA	0
1	0	JP1-650	C 30 #424 X 39 Y 37	Dry 2017	Post 2	2017-05-12	0	0	NA	NA	NA	0	0	0	0	0	0	0	0	0	0	0	0	0	0	0	0	0	0	0	0	0	NA	0
1	0	JP1-408	C 39 #409 X 28 Y 30	Dry 2017	Post 2	2017-05-12	0	0	NA	NA	NA	0	0	0	0	0	0	0	0	0	0	0	0	0	0	0	0	0	0	0	0	0	NA	0
1	0	JP1-426	C 39 #396 X 28 Y 30	Dry 2017	Post 2	2017-05-12	0	2	NA	NA	NA	1	2	0	0	0	0	0	0	0	1	1	0	0	0	0	0	0	0	0	0	0	NA	0	0	0
1	0	JP1-438	C 39 #399 X 28 Y 30	Dry 2017	Post 2	2017-05-12	1	1	1	0	0	1	2	1	1	0	0	0	0	0	0	0	0	0	0	0	2	2	1	0	1	1	1	1	1	1
1	0	JP1-427	C 39 #430 X 30 Y 32	Dry 2017	Post 2	2017-05-12	0	2	NA	NA	NA	1	2	0	0	0	0	0	0	0	0	1	1	0	0	0	0	0	0	0	0	0	NA	0	0	0
1	0	JP1-429	C 41 #453 X 30 Y 32	Dry 2017	Post 2	2017-05-12	0	0	NA	NA	NA	0	0	0	0	0	0	0	0	0	0	0	0	0	0	0	0	0	0	0	0	0	NA	0
1	0	JP1-433	C 30 #430 X 41 Y 39	Dry 2017	Post 2	2017-05-12	0	0	NA	NA	NA	0	0	0	0	0	0	0	0	0	0	0	0	0	0	0	0	0	0	0	0	0	NA	0
1	0	JP1-434	C 41 #417 X 28 Y 30	Dry 2017	Post 2	2017-05-12	1	1	1	0	0	1	2	0	0	0	1	1	0	0	0	0	0	0	0	0	2	1	1	0	1	0	1	1	1	1
1	0	JP1-431	C 41 #401 X 28 Y 30	Dry 2017	Post 2	2017-05-12	0	1	NA	NA	NA	1	1	0	0	0	0	0	0	0	0	1	0	0	0	0	0	0	0	0	0	0	NA	0	0	0
1	0	JP1-425	C 41 #399 X 28 Y 30	Dry 2017	Post 2	2017-05-12	0	0	NA	NA	NA	0	0	0	0	0	0	0	0	0	0	0	0	0	0	0	0	0	0	0	0	0	NA	0
1	0	JP1-422	C 41 #395 X 28 Y 30	Dry 2017	Post 2	2017-05-12	0	0	NA	NA	NA	0	0	0	0	0	0	0	0	0	0	0	0	0	0	0	0	0	0	0	0	0	NA	0
1	0	JP1-419	C 39 #384 X 28 Y 30	Dry 2017	Post 2	2017-05-12	0	1	NA	NA	NA	1	1	0	0	0	0	0	0	0	1	0	0	0	0	0	0	0	0	0	0	0	NA	0	0	0
1	0	JP1-420	C 39 #386 X 28 Y 30	Dry 2017	Post 2	2017-05-12	1	2	1	0	0	1	3	0	0	0	1	1	0	0	0	1	0	0	0	0	2	1	1	0	1	0	1	1	1	1
1	0	JP1-417	C 39 #392 X 28 Y 30	Dry 2017	Post 2	2017-05-12	0	0	NA	NA	NA	0	0	0	0	0	0	0	0	0	0	0	0	0	0	0	0	0	0	0	0	0	NA	0
1	0	JP1-439	C 39 #408 X 30 Y 28	Dry 2017	Post 2	2017-05-12	0	0	NA	NA	NA	0	0	0	0	0	0	0	0	0	0	0	0	0	0	0	0	0	0	0	0	0	NA	0
1	0	JP1-415	C 39 #389 X 28 Y 30	Dry 2017	Post 2	2017-05-12	0	0	NA	NA	NA	0	0	0	0	0	0	0	0	0	0	0	0	0	0	0	0	0	0	0	0	0	NA	0
2	1	JP2-21	C 35 #408 X 28 Y 30	Dry 2017	Post 2	2017-05-02	1	1	1	0	0	1	2	1	1	0	0	0	0	0	0	0	0	0	0	0	2	2	1	0	1	1	1	1	1	1
2	1	JP2-12	C 35 #406 X 28 Y 30	Dry 2017	Post 2	2017-05-02	1	1	1	0	0	1	2	0	0	0	0	0	1	1	0	0	0	0	0	0	1	0	1	1	0	0	1	1	1	1
2	1	JP2-8	C 37 #393 X 28 Y 30	Dry 2017	Post 2	2017-05-02	2	5	1	0	0	1	6	0	0	0	0	0	2	1	0	1	2	0	0	0	2	0	1	1	0	0	1	1	1	2
2	1	JP2-7	C 37 #395 X 28 Y 30	Dry 2017	Post 2	2017-05-02	0	0	NA	NA	NA	0	0	0	0	0	0	0	0	0	0	0	0	0	0	0	0	0	0	0	0	0	NA	0
2	1	JP2-15	C 37 #397 x 28 y 30	Dry 2017	Post 2	2017-05-02	0	0	NA	NA	NA	0	0	0	0	0	0	0	0	0	0	0	0	0	0	0	0	0	0	0	0	0	NA	0
2	1	JP2-6	C 37 # 399 X 28 Y 30	Dry 2017	Post 2	2017-05-02	0	0	NA	NA	NA	0	0	0	0	0	0	0	0	0	0	0	0	0	0	0	0	0	0	0	0	0	NA	0
2	1	JP2-5	C 37 #405 X 28 Y 30	Dry 2017	Post 2	2017-05-02	0	0	NA	NA	NA	0	0	0	0	0	0	0	0	0	0	0	0	0	0	0	0	0	0	0	0	0	NA	0
2	1	JP2-71	C 37 #407 X 28 Y 30	Dry 2017	Post 2	2017-05-02	0	0	NA	NA	NA	0	0	0	0	0	0	0	0	0	0	0	0	0	0	0	0	0	0	0	0	0	NA	0
2	1	JP2-4	C 30 #419 X 35 Y 37	Dry 2017	Post 2	2017-05-02	0	0	NA	NA	NA	0	0	0	0	0	0	0	0	0	0	0	0	0	0	0	0	0	0	0	0	0	NA	0
2	1	JP2-651	C 30 #417 X 35 Y 37	Dry 2017	Post 2	2017-05-02	0	0	NA	NA	NA	0	0	0	0	0	0	0	0	0	0	0	0	0	0	0	0	0	0	0	0	0	NA	0
2	1	JP2-35	C 35 #410 X 30 Y 32	Dry 2017	Post 2	2017-05-02	0	0	NA	NA	NA	0	0	0	0	0	0	0	0	0	0	0	0	0	0	0	0	0	0	0	0	0	NA	0
2	1	JP2-53	C 37 #411 X 30 Y 32	Dry 2017	Post 2	2017-05-02	0	0	NA	NA	NA	0	0	0	0	0	0	0	0	0	0	0	0	0	0	0	0	0	0	0	0	0	NA	0
2	1	JP2-60	C 37 #413 X 30 Y 32	Dry 2017	Post 2	2017-05-02	0	0	NA	NA	NA	0	0	0	0	0	0	0	0	0	0	0	0	0	0	0	0	0	0	0	0	0	NA	0
2	1	JP2-65	C 37 #427 X 30 Y 32	Dry 2017	Post 2	2017-05-02	0	0	NA	NA	NA	0	0	0	0	0	0	0	0	0	0	0	0	0	0	0	0	0	0	0	0	0	NA	0
2	1	JP2-3	C 32 #416 X 37 Y 35	Dry 2017	Post 2	2017-05-02	0	0	NA	NA	NA	0	0	0	0	0	0	0	0	0	0	0	0	0	0	0	0	0	0	0	0	0	NA	0
2	1	JP2-24	C 32 #414 X 37 Y 35	Dry 2017	Post 2	2017-05-02	0	1	NA	NA	NA	1	1	0	0	0	0	0	0	0	0	0	1	0	0	0	0	0	0	0	0	0	NA	0	0	0
2	1	JP2-46	C 32 #412 X 37 Y 35	Dry 2017	Post 2	2017-05-02	0	0	NA	NA	NA	0	0	0	0	0	0	0	0	0	0	0	0	0	0	0	0	0	0	0	0	0	NA	0
2	1	JP2-22	C 35 #428 X 30 Y 32	Dry 2017	Post 2	2017-05-02	0	0	NA	NA	NA	0	0	0	0	0	0	0	0	0	0	0	0	0	0	0	0	0	0	0	0	0	NA	0
2	1	JP2-43	C 35 #420 X 30 Y 32	Dry 2017	Post 2	2017-05-02	0	0	NA	NA	NA	0	0	0	0	0	0	0	0	0	0	0	0	0	0	0	0	0	0	0	0	0	NA	0
2	1	JP2-51	C 37 #431 X 30 Y 32	Dry 2017	Post 2	2017-05-02	0	0	NA	NA	NA	0	0	0	0	0	0	0	0	0	0	0	0	0	0	0	0	0	0	0	0	0	NA	0
2	1	JP2-49	C 37 #412 X 30 Y 32	Dry 2017	Post 2	2017-05-02	0	1	NA	NA	NA	1	1	0	0	0	0	0	0	0	0	1	0	0	0	0	0	0	0	0	0	0	NA	0	0	0
2	1	JP2-402	C 37 #414 X 30 Y 32	Dry 2017	Post 2	2017-05-02	0	0	NA	NA	NA	0	0	0	0	0	0	0	0	0	0	0	0	0	0	0	0	0	0	0	0	0	NA	0
2	1	JP2-652	C 39 #416 X 30 Y 32	Dry 2017	Post 2	2017-05-02	0	0	NA	NA	NA	0	0	0	0	0	0	0	0	0	0	0	0	0	0	0	0	0	0	0	0	0	NA	0
2	1	JP2-47	C 39 #433 X 30 Y 32	Dry 2017	Post 2	2017-05-02	0	0	NA	NA	NA	0	0	0	0	0	0	0	0	0	0	0	0	0	0	0	0	0	0	0	0	0	NA	0
2	1	JP2-48	C 39 #427 X 30 Y 32	Dry 2017	Post 2	2017-05-02	0	0	NA	NA	NA	0	0	0	0	0	0	0	0	0	0	0	0	0	0	0	0	0	0	0	0	0	NA	0
2	1	JP2-27	C 39 #423 X 30 Y 32	Dry 2017	Post 2	2017-05-02	0	0	NA	NA	NA	0	0	0	0	0	0	0	0	0	0	0	0	0	0	0	0	0	0	0	0	0	NA	0
2	1	JP2-26	C 30 #427 X 37 Y 39	Dry 2017	Post 2	2017-05-02	0	0	NA	NA	NA	0	0	0	0	0	0	0	0	0	0	0	0	0	0	0	0	0	0	0	0	0	NA	0
2	1	JP2-653	C 30 #417 X 37 Y 39	Dry 2017	Post 2	2017-05-02	0	0	NA	NA	NA	0	0	0	0	0	0	0	0	0	0	0	0	0	0	0	0	0	0	0	0	0	NA	0
2	1	JP2-25	C 30 #423 X 37 Y 39	Dry 2017	Post 2	2017-05-02	0	2	NA	NA	NA	1	2	0	0	0	0	0	0	0	2	0	0	0	0	0	0	0	0	0	0	0	NA	0	0	0
2	1	JP2-50	C 37 #410 X 30 Y 32	Dry 2017	Post 2	2017-05-02	0	5	NA	NA	NA	1	5	0	0	0	0	0	0	0	0	2	3	0	0	0	0	0	0	0	0	0	NA	0	0	0
3	1	JP3-80	C 33 #416 X 30 Y 32	Dry 2017	Post 2	2017-05-03	0	0	NA	NA	NA	0	0	0	0	0	0	0	0	0	0	0	0	0	0	0	0	0	0	0	0	0	NA	0
3	1	JP3-82	C 33 #422 X 30 Y 32	Dry 2017	Post 2	2017-05-03	0	0	NA	NA	NA	0	0	0	0	0	0	0	0	0	0	0	0	0	0	0	0	0	0	0	0	0	NA	0
3	1	JP3-83	C 33 #426 X 30 Y 32	Dry 2017	Post 2	2017-05-03	0	0	NA	NA	NA	0	0	0	0	0	0	0	0	0	0	0	0	0	0	0	0	0	0	0	0	0	NA	0
3	1	JP3-108	C 33 #430 X 30 Y 32	Dry 2017	Post 2	2017-05-03	0	0	NA	NA	NA	0	0	0	0	0	0	0	0	0	0	0	0	0	0	0	0	0	0	0	0	0	NA	0
3	1	JP3-111	C 32 #408 X 33 Y 35	Dry 2017	Post 2	2017-05-03	0	0	NA	NA	NA	0	0	0	0	0	0	0	0	0	0	0	0	0	0	0	0	0	0	0	0	0	NA	0
3	1	JP3-85	C 35 #435 X 30 Y 32	Dry 2017	Post 2	2017-05-03	0	0	NA	NA	NA	0	0	0	0	0	0	0	0	0	0	0	0	0	0	0	0	0	0	0	0	0	NA	0
3	1	JP3-99	C 35 #429 X 30 Y 32	Dry 2017	Post 2	2017-05-03	0	0	NA	NA	NA	0	0	0	0	0	0	0	0	0	0	0	0	0	0	0	0	0	0	0	0	0	NA	0
3	1	JP3-102	C 35 #417 X 30 Y 32	Dry 2017	Post 2	2017-05-03	0	0	NA	NA	NA	0	0	0	0	0	0	0	0	0	0	0	0	0	0	0	0	0	0	0	0	0	NA	0
3	1	JP3-118	C 35 #411 X 30 Y 32	Dry 2017	Post 2	2017-05-03	0	0	NA	NA	NA	0	0	0	0	0	0	0	0	0	0	0	0	0	0	0	0	0	0	0	0	0	NA	0
3	1	JP3-654	C 35 #414 X 30 Y 32	Dry 2017	Post 2	2017-05-03	0	0	NA	NA	NA	0	0	0	0	0	0	0	0	0	0	0	0	0	0	0	0	0	0	0	0	0	NA	0
3	1	JP3-94	C 33 #408 X 28 Y 30	Dry 2017	Post 2	2017-05-03	0	0	NA	NA	NA	0	0	0	0	0	0	0	0	0	0	0	0	0	0	0	0	0	0	0	0	0	NA	0
3	1	JP3-106	C 33 #388 X 28 Y 30	Dry 2017	Post 2	2017-05-03	0	0	NA	NA	NA	0	0	0	0	0	0	0	0	0	0	0	0	0	0	0	0	0	0	0	0	0	NA	0
3	1	JP3-96	C 33 #384 X 28 Y 30	Dry 2017	Post 2	2017-05-03	0	0	NA	NA	NA	0	0	0	0	0	0	0	0	0	0	0	0	0	0	0	0	0	0	0	0	0	NA	0
3	1	JP3-91	C 28 #405 X 33 Y 35	Dry 2017	Post 2	2017-05-03	0	0	NA	NA	NA	0	0	0	0	0	0	0	0	0	0	0	0	0	0	0	0	0	0	0	0	0	NA	0
3	1	JP3-105	C 28 #407 X 33 Y 35	Dry 2017	Post 2	2017-05-03	0	0	NA	NA	NA	0	0	0	0	0	0	0	0	0	0	0	0	0	0	0	0	0	0	0	0	0	NA	0
3	1	JP3-118	C 35 #411 X 28 Y 30	Dry 2017	Post 2	2017-05-03	0	0	NA	NA	NA	0	0	0	0	0	0	0	0	0	0	0	0	0	0	0	0	0	0	0	0	0	NA	0
3	1	JP3-88	C 35 #387 X 28 Y 30	Dry 2017	Post 2	2017-05-03	0	0	NA	NA	NA	0	0	0	0	0	0	0	0	0	0	0	0	0	0	0	0	0	0	0	0	0	NA	0
3	1	JP3-104	C 35 #391 X 28 Y 30	Dry 2017	Post 2	2017-05-03	0	0	NA	NA	NA	0	0	0	0	0	0	0	0	0	0	0	0	0	0	0	0	0	0	0	0	0	NA	0
3	1	JP3-140	C 35 #393 X 28 Y 30	Dry 2017	Post 2	2017-05-03	1	1	1	0	0	1	2	1	1	0	0	0	0	0	0	0	0	0	0	0	2	2	1	0	1	1	1	1	1	1
3	1	JP3-115	C 35 #399 X 28 Y 30	Dry 2017	Post 2	2017-05-03	0	0	NA	NA	NA	0	0	0	0	0	0	0	0	0	0	0	0	0	0	0	0	0	0	0	0	0	NA	0
3	1	JP3-98	C 31 #408 X 28 Y 30	Dry 2017	Post 2	2017-05-03	0	0	NA	NA	NA	0	0	0	0	0	0	0	0	0	0	0	0	0	0	0	0	0	0	0	0	0	NA	0
3	1	JP3-97	C 31 #406 X 28 Y 30	Dry 2017	Post 2	2017-05-03	0	0	NA	NA	NA	0	0	0	0	0	0	0	0	0	0	0	0	0	0	0	0	0	0	0	0	0	NA	0
3	1	JP3-72	C 31 #404 X 28 Y 30	Dry 2017	Post 2	2017-05-03	0	0	NA	NA	NA	0	0	0	0	0	0	0	0	0	0	0	0	0	0	0	0	0	0	0	0	0	NA	0
3	1	JP3-73	C 31 #396 X 28 Y 30	Dry 2017	Post 2	2017-05-03	0	0	NA	NA	NA	0	0	0	0	0	0	0	0	0	0	0	0	0	0	0	0	0	0	0	0	0	NA	0
3	1	JP3-76	C 31 #388 X 28 Y 30	Dry 2017	Post 2	2017-05-03	0	0	NA	NA	NA	0	0	0	0	0	0	0	0	0	0	0	0	0	0	0	0	0	0	0	0	0	NA	0
3	1	JP3-77	C 31 #386 X 28 Y 30	Dry 2017	Post 2	2017-05-03	0	0	NA	NA	NA	0	0	0	0	0	0	0	0	0	0	0	0	0	0	0	0	0	0	0	0	0	NA	0
3	1	JP3-136	C 31 #384 X 28 Y 30	Dry 2017	Post 2	2017-05-03	0	0	NA	NA	NA	0	0	0	0	0	0	0	0	0	0	0	0	0	0	0	0	0	0	0	0	0	NA	0
3	1	JP3-124	C 33 #385 X 28 Y 30	Dry 2017	Post 2	2017-05-03	0	0	NA	NA	NA	0	0	0	0	0	0	0	0	0	0	0	0	0	0	0	0	0	0	0	0	0	NA	0
3	1	JP3-79	C 33 #391 X 28 Y 30	Dry 2017	Post 2	2017-05-03	0	0	NA	NA	NA	0	0	0	0	0	0	0	0	0	0	0	0	0	0	0	0	0	0	0	0	0	NA	0
3	1	JP3-655	C 33 #401 X 28 Y 30	Dry 2017	Post 2	2017-05-03	1	1	1	0	0	1	2	0	0	0	0	0	1	1	0	0	0	0	0	0	1	0	1	1	0	0	1	1	1	1
4	0	JP4-456	C 29 #400 X 28 Y 20	Dry 2017	Post 2	2017-05-15	0	0	NA	NA	NA	0	0	0	0	0	0	0	0	0	0	0	0	0	0	0	0	0	0	0	0	0	NA	0
4	0	JP4-592	C 28 #389 X 29 Y 31	Dry 2017	Post 2	2017-05-15	0	0	NA	NA	NA	0	0	0	0	0	0	0	0	0	0	0	0	0	0	0	0	0	0	0	0	0	NA	0
4	0	JP4-656	C 31 #391 X 28 Y 30	Dry 2017	Post 2	2017-05-15	0	0	NA	NA	NA	0	0	0	0	0	0	0	0	0	0	0	0	0	0	0	0	0	0	0	0	0	NA	0
4	0	JP4-591	C 31 #393 X 28 Y 30	Dry 2017	Post 2	2017-05-15	0	1	NA	NA	NA	1	1	0	0	0	0	0	0	0	0	1	0	0	0	0	0	0	0	0	0	0	NA	0	0	0
4	0	JP4-459	C 31 #397 X 28 Y 30	Dry 2017	Post 2	2017-05-15	0	0	NA	NA	NA	0	0	0	0	0	0	0	0	0	0	0	0	0	0	0	0	0	0	0	0	0	NA	0
4	0	JP4-657	C 31 #412 X 30 Y 32	Dry 2017	Post 2	2017-05-15	0	0	NA	NA	NA	0	0	0	0	0	0	0	0	0	0	0	0	0	0	0	0	0	0	0	0	0	NA	0
4	0	JP4-658	C 31 #428 X 30 Y 32	Dry 2017	Post 2	2017-05-15	0	0	NA	NA	NA	0	0	0	0	0	0	0	0	0	0	0	0	0	0	0	0	0	0	0	0	0	NA	0
4	0	JP4-605	C 31 #432 X 28 Y 30	Dry 2017	Post 2	2017-05-15	0	0	NA	NA	NA	0	0	0	0	0	0	0	0	0	0	0	0	0	0	0	0	0	0	0	0	0	NA	0
4	0	JP4-464	C 33 #435 X 30 Y 32	Dry 2017	Post 2	2017-05-15	0	0	NA	NA	NA	0	0	0	0	0	0	0	0	0	0	0	0	0	0	0	0	0	0	0	0	0	NA	0
4	0	JP4-603	C 33 #415 X 30 Y 32	Dry 2017	Post 2	2017-05-15	0	0	NA	NA	NA	0	0	0	0	0	0	0	0	0	0	0	0	0	0	0	0	0	0	0	0	0	NA	0
4	0	JP4-659	C 29 #398 X 28 Y 30	Dry 2017	Post 2	2017-05-15	1	1	1	0	0	1	2	0	0	0	0	0	1	1	0	0	0	0	0	0	1	0	1	1	0	0	1	1	1	1
4	0	JP4-660	C 31 #409 X 28 Y 30	Dry 2017	Post 2	2017-05-15	0	0	NA	NA	NA	0	0	0	0	0	0	0	0	0	0	0	0	0	0	0	0	0	0	0	0	0	NA	0
4	0	JP4-452	C 30 #393 X 29 Y 31	Dry 2017	Post 2	2017-05-15	1	1	1	0	0	1	2	0	0	0	0	0	1	1	0	0	0	0	0	0	1	0	1	1	0	0	1	1	1	1
4	0	JP4-451	C 31 #415 X 30 Y 32	Dry 2017	Post 2	2017-05-15	0	0	NA	NA	NA	0	0	0	0	0	0	0	0	0	0	0	0	0	0	0	0	0	0	0	0	0	NA	0
4	0	JP4-455	C 31 #423 X 30 Y 32	Dry 2017	Post 2	2017-05-15	0	0	0	0	0	0	0	0	0	0	0	0	0	0	0	0	0	0	0	0	0	0	0	0	0	0	NA	0
4	0	JP4-597	C 31 #425 X 30 Y 32	Dry 2017	Post 2	2017-05-15	0	1	NA	NA	NA	1	1	0	0	0	0	0	0	0	1	0	0	0	0	0	0	0	0	0	0	0	NA	0	0	0
4	0	JP4-449	C 31 #431 X 30 Y 32	Dry 2017	Post 2	2017-05-15	0	0	NA	NA	NA	0	0	0	0	0	0	0	0	0	0	0	0	0	0	0	0	0	0	0	0	0	NA	0
4	0	JP4-450	C 31 #433 X 30 Y 32	Dry 2017	Post 2	2017-05-15	0	0	NA	NA	NA	0	0	0	0	0	0	0	0	0	0	0	0	0	0	0	0	0	0	0	0	0	NA	0
4	0	JP4-661	C 32 #390 X 29 Y 31	Dry 2017	Post 2	2017-05-15	0	0	NA	NA	NA	0	0	0	0	0	0	0	0	0	0	0	0	0	0	0	0	0	0	0	0	0	NA	0
4	0	JP4-662	C 29 #432 X 30 Y 32	Dry 2017	Post 2	2017-05-15	0	0	NA	NA	NA	0	0	0	0	0	0	0	0	0	0	0	0	0	0	0	0	0	0	0	0	0	NA	0
4	0	JP4-460	C 29 #426 X 30 Y 32	Dry 2017	Post 2	2017-05-15	0	0	NA	NA	NA	0	0	0	0	0	0	0	0	0	0	0	0	0	0	0	0	0	0	0	0	0	NA	0
4	0	JP4-466	C 29 #424 X 30 Y 32	Dry 2017	Post 2	2017-05-15	4	4	1	0	0	1	5	0	0	0	0	0	4	1	0	0	0	0	0	0	4	0	1	1	0	0	1	1	1	4
4	0	JP4-448	C 31 #416 X 30 Y 32	Dry 2017	Post 2	2017-05-15	0	0	NA	NA	NA	0	0	0	0	0	0	0	0	0	0	0	0	0	0	0	0	0	0	0	0	0	NA	0
4	0	JP4-442	C 33 #429 X 30 Y 32	Dry 2017	Post 2	2017-05-15	0	0	NA	NA	NA	0	0	0	0	0	0	0	0	0	0	0	0	0	0	0	0	0	0	0	0	0	NA	0
4	0	JP4-463	C 33 #425 X 30 Y 32	Dry 2017	Post 2	2017-05-15	0	0	NA	NA	NA	0	0	0	0	0	0	0	0	0	0	0	0	0	0	0	0	0	0	0	0	0	NA	0
4	0	JP4-663	C 31 #424 X 30 Y 32	Dry 2017	Post 2	2017-05-15	0	1	NA	NA	NA	1	1	0	0	0	0	0	0	0	0	1	0	0	0	0	0	0	0	0	0	0	NA	0	0	0
4	0	JP4-443	C 31 #426 X 30 Y 32	Dry 2017	Post 2	2017-05-15	3	9	1	0	0	1	11	1	1	0	0	0	2	1	2	2	2	0	0	0	4	2	1	1	1	1	1	1	2	3
4	0	JP4-664	C 31 #430 X 30 Y 32	Dry 2017	Post 2	2017-05-15	1	1	1	0	0	1	2	1	1	0	0	0	0	0	0	0	0	0	0	0	2	2	1	0	1	1	1	1	1	1
4	0	JP4-665	C 31 #398 X 30 Y 32	Dry 2017	Post 2	2017-05-15	0	0	NA	NA	NA	0	0	0	0	0	0	0	0	0	0	0	0	0	0	0	0	0	0	0	0	0	NA	0
4	0	JP4-666	C 30 #388 X 31 Y 33	Dry 2017	Post 2	2017-05-15	0	0	NA	NA	NA	0	0	0	0	0	0	0	0	0	0	0	0	0	0	0	0	0	0	0	0	0	NA	0
5	1	JP5-213	C 27 #404 X 28 Y 28A	Dry 2017	Post 2	2017-05-04	0	0	NA	NA	NA	0	0	0	0	0	0	0	0	0	0	0	0	0	0	0	0	0	0	0	0	0	NA	0
5	1	JP5-220	C 27 #406 X 28 Y 28A	Dry 2017	Post 2	2017-05-04	0	0	NA	NA	NA	0	0	0	0	0	0	0	0	0	0	0	0	0	0	0	0	0	0	0	0	0	NA	0
5	1	JP5-174	C 27 #408 X 28 Y 28A	Dry 2017	Post 2	2017-05-04	0	0	NA	NA	NA	0	0	0	0	0	0	0	0	0	0	0	0	0	0	0	0	0	0	0	0	0	NA	0
5	1	JP5-223	C 30 #386 X 27 Y 29	Dry 2017	Post 2	2017-05-04	0	0	NA	NA	NA	0	0	0	0	0	0	0	0	0	0	0	0	0	0	0	0	0	0	0	0	0	NA	0
5	1	JP5-168	C 29 #407 X 28 Y 30	Dry 2017	Post 2	2017-05-04	0	0	NA	NA	NA	0	0	0	0	0	0	0	0	0	0	0	0	0	0	0	0	0	0	0	0	0	NA	0
5	1	JP5-167	C 29 #403 X 28 Y 30	Dry 2017	Post 2	2017-05-04	0	0	NA	NA	NA	0	0	0	0	0	0	0	0	0	0	0	0	0	0	0	0	0	0	0	0	0	NA	0
5	1	JP5-401	C 29 #393 X 28 Y 30	Dry 2017	Post 2	2017-05-04	0	0	NA	NA	NA	0	0	0	0	0	0	0	0	0	0	0	0	0	0	0	0	0	0	0	0	0	NA	0
5	1	JP5-166	C 29 #391 X 28 Y 30	Dry 2017	Post 2	2017-05-04	0	0	NA	NA	NA	0	0	0	0	0	0	0	0	0	0	0	0	0	0	0	0	0	0	0	0	0	NA	0
5	1	JP5-197	C 29 #389 X 28 Y 30	Dry 2017	Post 2	2017-05-04	0	0	NA	NA	NA	0	0	0	0	0	0	0	0	0	0	0	0	0	0	0	0	0	0	0	0	0	NA	0
5	1	JP5-165	C 29 #385 X 28 Y 30	Dry 2017	Post 2	2017-05-04	0	0	NA	NA	NA	0	0	0	0	0	0	0	0	0	0	0	0	0	0	0	0	0	0	0	0	0	NA	0
5	1	JP5-224	C 28 #387 X 27 Y 29	Dry 2017	Post 2	2017-05-04	0	0	NA	NA	NA	0	0	0	0	0	0	0	0	0	0	0	0	0	0	0	0	0	0	0	0	0	NA	0
5	1	JP5-179	C 27 #386 X 28 Y 28A	Dry 2017	Post 2	2017-05-04	0	0	NA	NA	NA	0	0	0	0	0	0	0	0	0	0	0	0	0	0	0	0	0	0	0	0	0	NA	0
5	1	JP5-203	C 27 #397 X 28 Y 28A	Dry 2017	Post 2	2017-05-04	0	0	NA	NA	NA	0	0	0	0	0	0	0	0	0	0	0	0	0	0	0	0	0	0	0	0	0	NA	0
5	1	JP5-187	C 27 #395 X 28 Y 28A	Dry 2017	Post 2	2017-05-04	0	0	NA	NA	NA	0	0	0	0	0	0	0	0	0	0	0	0	0	0	0	0	0	0	0	0	0	NA	0
5	1	JP5-169	C 27 #385 X 28 Y 28A	Dry 2017	Post 2	2017-05-04	0	0	NA	NA	NA	0	0	0	0	0	0	0	0	0	0	0	0	0	0	0	0	0	0	0	0	0	NA	0
5	1	JP5-216	C 27 #394 X 28 Y 28A	Dry 2017	Post 2	2017-05-04	0	0	NA	NA	NA	0	0	0	0	0	0	0	0	0	0	0	0	0	0	0	0	0	0	0	0	0	NA	0
5	1	JP5-162	C 27 #396 X 28 Y 28A	Dry 2017	Post 2	2017-05-04	0	0	NA	NA	NA	0	0	0	0	0	0	0	0	0	0	0	0	0	0	0	0	0	0	0	0	0	NA	0
5	1	JP5-191	C 27 #398 X 28 Y 28A	Dry 2017	Post 2	2017-05-04	0	0	NA	NA	NA	0	0	0	0	0	0	0	0	0	0	0	0	0	0	0	0	0	0	0	0	0	NA	0
5	1	JP5-173	C 28A #374 X 27 Y 25	Dry 2017	Post 2	2017-05-04	0	0	NA	NA	NA	0	0	0	0	0	0	0	0	0	0	0	0	0	0	0	0	0	0	0	0	0	NA	0
5	1	JP5-181	C 25 #398 X 28A Y 28	Dry 2017	Post 2	2017-05-04	0	0	NA	NA	NA	0	0	0	0	0	0	0	0	0	0	0	0	0	0	0	0	0	0	0	0	0	NA	0
5	1	JP5-205	C 25 #394 X 28 Y 28A	Dry 2017	Post 2	2017-05-04	0	0	NA	NA	NA	0	0	0	0	0	0	0	0	0	0	0	0	0	0	0	0	0	0	0	0	0	NA	0
5	1	JP5-667	C 25 #386 X 28 Y 28A	Dry 2017	Post 2	2017-05-04	0	0	NA	NA	NA	0	0	0	0	0	0	0	0	0	0	0	0	0	0	0	0	0	0	0	0	0	NA	0
5	1	JP5-158	C 27 #420 X 30 Y 32	Dry 2017	Post 2	2017-05-04	0	0	NA	NA	NA	0	0	0	0	0	0	0	0	0	0	0	0	0	0	0	0	0	0	0	0	0	NA	0
5	1	JP5-211	C 27 #422 X 30 Y 32	Dry 2017	Post 2	2017-05-04	0	0	NA	NA	NA	0	0	0	0	0	0	0	0	0	0	0	0	0	0	0	0	0	0	0	0	0	NA	0
5	1	JP5-188	C 27 #434 X 30 Y 32	Dry 2017	Post 2	2017-05-04	0	0	NA	NA	NA	0	0	0	0	0	0	0	0	0	0	0	0	0	0	0	0	0	0	0	0	0	NA	0
5	1	JP5-192	C 29 #431 X 30 Y 32	Dry 2017	Post 2	2017-05-04	0	0	NA	NA	NA	0	0	0	0	0	0	0	0	0	0	0	0	0	0	0	0	0	0	0	0	0	NA	0
5	1	JP5-194	C 29 #417 X 30 Y 32	Dry 2017	Post 2	2017-05-04	0	0	NA	NA	NA	0	0	0	0	0	0	0	0	0	0	0	0	0	0	0	0	0	0	0	0	0	NA	0
5	1	JP5-160	C 29 #423 X 30 Y 32	Dry 2017	Post 2	2017-05-04	0	0	NA	NA	NA	0	0	0	0	0	0	0	0	0	0	0	0	0	0	0	0	0	0	0	0	0	NA	0
5	1	JP5-159	C 30 #385 X 30 Y 32	Dry 2017	Post 2	2017-05-04	1	2	1	0	0	1	3	1	1	0	0	0	0	0	1	0	0	0	0	0	2	2	1	0	1	1	1	1	1	1
5	1	JP5-185	C 25 #402 X 30A Y 32	Dry 2017	Post 2	2017-05-04	0	0	NA	NA	NA	0	0	0	0	0	0	0	0	0	0	0	0	0	0	0	0	0	0	0	0	0	NA	0
6	0	JP6-481	C 21 #411 X 30 Y 32	Dry 2017	Post 2	2017-05-18	0	0	NA	NA	NA	0	0	0	0	0	0	0	0	0	0	0	0	0	0	0	0	0	0	0	0	0	NA	0
6	0	JP6-668	C 21 #413 X 30 Y 32	Dry 2017	Post 2	2017-05-18	0	0	NA	NA	NA	0	0	0	0	0	0	0	0	0	0	0	0	0	0	0	0	0	0	0	0	0	NA	0
6	0	JP6-477	C 21 #424 X 30 Y 32	Dry 2017	Post 2	2017-05-18	3	3	1	0	0	1	5	2	1	0	0	0	1	1	0	0	0	0	0	0	4	3	1	1	1	1	1	1	2	3
6	0	JP6-613	C 30A #361 X 21 Y 23	Dry 2017	Post 2	2017-05-18	0	0	NA	NA	NA	0	0	0	0	0	0	0	0	0	0	0	0	0	0	0	0	0	0	0	0	0	NA	0
6	0	JP6-619	C 25 #399 X 32 Y 30A	Dry 2017	Post 2	2017-05-18	1	1	1	0	0	1	2	0	0	0	0	0	1	1	0	0	0	0	0	0	1	0	1	1	0	0	1	1	1	1
6	0	JP6-611	C 19 #430 X 30 Y 32	Dry 2017	Post 2	2017-05-18	0	0	NA	NA	NA	0	0	0	0	0	0	0	0	0	0	0	0	0	0	0	0	0	0	0	0	0	NA	0
6	0	JP6-609	C 19 #424 X 30 Y 32	Dry 2017	Post 2	2017-05-18	0	0	NA	NA	NA	0	0	0	0	0	0	0	0	0	0	0	0	0	0	0	0	0	0	0	0	0	NA	0
6	0	JP6-669	C 19 #422 X 30 Y 32	Dry 2017	Post 2	2017-05-18	0	0	NA	NA	NA	0	0	0	0	0	0	0	0	0	0	0	0	0	0	0	0	0	0	0	0	0	NA	0
6	0	JP6-670	C 32 #352 X 21 Y 23	Dry 2017	Post 2	2017-05-18	1	4	1	0	0	1	5	0	0	0	1	1	0	0	0	0	3	0	0	0	2	1	1	0	1	0	1	1	1	1
6	0	JP6-490	C 23 #398 X 30A Y 32	Dry 2017	Post 2	2017-05-18	0	0	NA	NA	NA	0	0	0	0	0	0	0	0	0	0	0	0	0	0	0	0	0	0	0	0	0	NA	0
6	0	JP6-494	C 30A #357 X 21 Y 23	Dry 2017	Post 2	2017-05-18	0	0	NA	NA	NA	0	0	0	0	0	0	0	0	0	0	0	0	0	0	0	0	0	0	0	0	0	NA	0
6	0	JP6-671	C 23 #403 X 30A Y 32	Dry 2017	Post 2	2017-05-18	0	0	NA	NA	NA	0	0	0	0	0	0	0	0	0	0	0	0	0	0	0	0	0	0	0	0	0	NA	0
6	0	JP6-503	C 23 #397 X 30A Y 32	Dry 2017	Post 2	2017-05-18	0	0	NA	NA	NA	0	0	0	0	0	0	0	0	0	0	0	0	0	0	0	0	0	0	0	0	0	NA	0
6	0	JP6-672	C 23 #400 X 30A Y 32	Dry 2017	Post 2	2017-05-18	0	0	NA	NA	NA	0	0	0	0	0	0	0	0	0	0	0	0	0	0	0	0	0	0	0	0	0	NA	0
6	0	JP6-497	C 23 #406 X 30A Y 32	Dry 2017	Post 2	2017-05-18	1	1	1	0	0	1	2	1	1	0	0	0	0	0	0	0	0	0	0	0	2	2	1	0	1	1	1	1	1	1
6	0	JP6-673	C 23 #410 X 30A Y 32	Dry 2017	Post 2	2017-05-18	0	0	NA	NA	NA	0	0	0	0	0	0	0	0	0	0	0	0	0	0	0	0	0	0	0	0	0	NA	0
6	0	JP6-493	C 23 #405 X 32 Y 30A	Dry 2017	Post 2	2017-05-18	0	0	NA	NA	NA	0	0	0	0	0	0	0	0	0	0	0	0	0	0	0	0	0	0	0	0	0	NA	0
6	0	JP6-674	C 30A #367 X 23 Y 25	Dry 2017	Post 2	2017-05-18	0	0	NA	NA	NA	0	0	0	0	0	0	0	0	0	0	0	0	0	0	0	0	0	0	0	0	0	NA	0
6	0	JP6-615	C 30A #365 X 23 Y 25	Dry 2017	Post 2	2017-05-18	0	0	NA	NA	NA	0	0	0	0	0	0	0	0	0	0	0	0	0	0	0	0	0	0	0	0	0	NA	0
6	0	JP6-675	C 21 #415 X 30 Y 32	Dry 2017	Post 2	2017-05-18	0	1	NA	NA	NA	1	1	0	0	0	0	0	0	0	0	0	1	0	0	0	0	0	0	0	0	0	NA	0	0	0
6	0	JP6-488	C 21 #427 X 30 Y 32	Dry 2017	Post 2	2017-05-18	1	1	1	0	0	1	2	1	1	0	0	0	0	0	0	0	0	0	0	0	2	2	1	0	1	1	1	1	1	1
6	0	JP6-472	C 19 #416 X 30 Y 32	Dry 2017	Post 2	2017-05-18	0	0	NA	NA	NA	0	0	0	0	0	0	0	0	0	0	0	0	0	0	0	0	0	0	0	0	0	NA	0
6	0	JP6-676	C 19 #408 X 30 Y 32	Dry 2017	Post 2	2017-05-18	0	0	NA	NA	NA	0	0	0	0	0	0	0	0	0	0	0	0	0	0	0	0	0	0	0	0	0	NA	0
6	0	JP6-471	C 19 #406X 30 Y 32	Dry 2017	Post 2	2017-05-18	0	0	NA	NA	NA	0	0	0	0	0	0	0	0	0	0	0	0	0	0	0	0	0	0	0	0	0	NA	0
6	0	JP6-677	C 21 #419 X 30 Y 32	Dry 2017	Post 2	2017-05-18	0	0	NA	NA	NA	0	0	0	0	0	0	0	0	0	0	0	0	0	0	0	0	0	0	0	0	0	NA	0
6	0	JP6-678	C 21 #416 X 30A Y 32	Dry 2017	Post 2	2017-05-18	0	0	NA	NA	NA	0	0	0	0	0	0	0	0	0	0	0	0	0	0	0	0	0	0	0	0	0	NA	0
6	0	JP6-679	C 21 #430 X 30A Y 32	Dry 2017	Post 2	2017-05-18	0	0	NA	NA	NA	0	0	0	0	0	0	0	0	0	0	0	0	0	0	0	0	0	0	0	0	0	NA	0
6	0	JP6-500	C 32 #350 X 30A Y 32	Dry 2017	Post 2	2017-05-18	1	2	0	0	0	1	2	1	0	0	0	0	0	0	0	0	1	0	0	0	1	1	1	0	1	1	0	0	0	1
6	0	JP6-680	C 21 #429 X 30 Y 32	Dry 2017	Post 2	2017-05-18	1	1	1	0	0	1	2	0	0	0	0	0	1	1	0	0	0	0	0	0	1	0	1	1	0	0	1	1	1	1
6	0	JP6-499	C 23 #411 X 30 Y 32	Dry 2017	Post 2	2017-05-18	3	3	1	0	0	1	5	2	1	0	0	0	1	1	0	0	0	0	0	0	4	3	1	1	1	1	1	1	2	3
7	1	JP7-272	C 25 #395 X 28 Y 28A	Dry 2017	Post 2	2017-05-08	0	0	NA	NA	NA	0	0	0	0	0	0	0	0	0	0	0	0	0	0	0	0	0	0	0	0	0	NA	0
7	1	JP7-254	C 25 #393 X 28 Y 28A	Dry 2017	Post 2	2017-05-08	0	0	NA	NA	NA	0	0	0	0	0	0	0	0	0	0	0	0	0	0	0	0	0	0	0	0	0	NA	0
7	1		C 25 #367 X 23 Y 25	Dry 2017	Post 2	2017-05-08	0	0	NA	NA	NA	0	0	0	0	0	0	0	0	0	0	0	0	0	0	0	0	0	0	0	0	0	NA	0
7	1		C 25 #365 X 28 Y 28A	Dry 2017	Post 2	2017-05-08	0	0	NA	NA	NA	0	0	0	0	0	0	0	0	0	0	0	0	0	0	0	0	0	0	0	0	0	NA	0
7	1	JP7-285	C 23 #394 X 28 Y 28A	Dry 2017	Post 2	2017-05-08	0	0	NA	NA	NA	0	0	0	0	0	0	0	0	0	0	0	0	0	0	0	0	0	0	0	0	0	NA	0
7	1	JP7-304	C 19 #402 X 28 Y 30	Dry 2017	Post 2	2017-05-08	0	0	NA	NA	NA	0	0	0	0	0	0	0	0	0	0	0	0	0	0	0	0	0	0	0	0	0	NA	0
7	1	JP7-256	C 23 #390 X 28 Y 28A	Dry 2017	Post 2	2017-05-08	0	0	NA	NA	NA	0	0	0	0	0	0	0	0	0	0	0	0	0	0	0	0	0	0	0	0	0	NA	0
7	1	JP7-248	C 19 #404 X 28 Y 30	Dry 2017	Post 2	2017-05-08	0	0	NA	NA	NA	0	0	0	0	0	0	0	0	0	0	0	0	0	0	0	0	0	0	0	0	0	NA	0
7	1	JP7-261	C 19 #392 X 28 Y 30	Dry 2017	Post 2	2017-05-08	0	0	NA	NA	NA	0	0	0	0	0	0	0	0	0	0	0	0	0	0	0	0	0	0	0	0	0	NA	0
7	1	JP7-262	C 19 #390 X 28 Y 30	Dry 2017	Post 2	2017-05-08	0	0	NA	NA	NA	0	0	0	0	0	0	0	0	0	0	0	0	0	0	0	0	0	0	0	0	0	NA	0
7	1	JP7-276	C 19 #382 X 28 Y 30	Dry 2017	Post 2	2017-05-08	1	1	1	0	0	1	2	0	0	0	0	0	1	1	0	0	0	0	0	0	1	0	1	1	0	0	1	1	1	1
7	1	JP7-309	C 28 #355 X 19 Y 21	Dry 2017	Post 2	2017-05-08	0	0	NA	NA	NA	0	0	0	0	0	0	0	0	0	0	0	0	0	0	0	0	0	0	0	0	0	NA	0
7	1	JP7-245	C 21 #381 X 28 Y 28A	Dry 2017	Post 2	2017-05-08	0	0	NA	NA	NA	0	0	0	0	0	0	0	0	0	0	0	0	0	0	0	0	0	0	0	0	0	NA	0
7	1	JP7-287	C 21 #383 X 28 Y 28A	Dry 2017	Post 2	2017-05-08	0	0	NA	NA	NA	0	0	0	0	0	0	0	0	0	0	0	0	0	0	0	0	0	0	0	0	0	NA	0
7	1	JP7-310	C 21 #389 X 28 Y 28A	Dry 2017	Post 2	2017-05-08	0	0	NA	NA	NA	0	0	0	0	0	0	0	0	0	0	0	0	0	0	0	0	0	0	0	0	0	NA	0
7	1	JP7-311	C 21 #393 X 28 Y 28A	Dry 2017	Post 2	2017-05-08	0	0	NA	NA	NA	0	0	0	0	0	0	0	0	0	0	0	0	0	0	0	0	0	0	0	0	0	NA	0
7	1	JP7-288	C 21 #403 X 28 Y 28A	Dry 2017	Post 2	2017-05-08	0	0	NA	NA	NA	0	0	0	0	0	0	0	0	0	0	0	0	0	0	0	0	0	0	0	0	0	NA	0
7	1	JP7-260	C 21 #405 X 28 Y 28A	Dry 2017	Post 2	2017-05-08	1	1	1	0	0	1	2	1	1	0	0	0	0	0	0	0	0	0	0	0	2	2	1	0	1	1	1	1	1	1
7	1		C 30 #450 X 19 Y 21	Dry 2017	Post 2	2017-05-08	0	0	NA	NA	NA	0	0	0	0	0	0	0	0	0	0	0	0	0	0	0	0	0	0	0	0	0	NA	0
7	1	JP7-247	C 19 #396 X 28 Y 30	Dry 2017	Post 2	2017-05-08	0	0	NA	NA	NA	0	0	0	0	0	0	0	0	0	0	0	0	0	0	0	0	0	0	0	0	0	NA	0
7	1	JP7-308	C 28A #356 X 21 Y 23	Dry 2017	Post 2	2017-05-08	0	0	NA	NA	NA	0	0	0	0	0	0	0	0	0	0	0	0	0	0	0	0	0	0	0	0	0	NA	0
7	1	JP7-250	C 21 #392 X 28A Y 28	Dry 2017	Post 2	2017-05-08	0	0	NA	NA	NA	0	0	0	0	0	0	0	0	0	0	0	0	0	0	0	0	0	0	0	0	0	NA	0
7	1	JP7-274	C 21 #386 X 28 Y 28A	Dry 2017	Post 2	2017-05-08	0	0	NA	NA	NA	0	0	0	0	0	0	0	0	0	0	0	0	0	0	0	0	0	0	0	0	0	NA	0
7	1	JP7-242	C 21 #382 X 28 Y 28A	Dry 2017	Post 2	2017-05-08	0	0	NA	NA	NA	0	0	0	0	0	0	0	0	0	0	0	0	0	0	0	0	0	0	0	0	0	NA	0
7	1		C 28 #363 X 21 Y 23	Dry 2017	Post 2	2017-05-08	0	0	NA	NA	NA	0	0	0	0	0	0	0	0	0	0	0	0	0	0	0	0	0	0	0	0	0	NA	0
7	1		C 23 #381 X 28 Y 28A	Dry 2017	Post 2	2017-05-08	0	0	NA	NA	NA	0	0	0	0	0	0	0	0	0	0	0	0	0	0	0	0	0	0	0	0	0	NA	0
7	1		C 23 #393 X 28 Y 28A	Dry 2017	Post 2	2017-05-08	0	0	NA	NA	NA	0	0	0	0	0	0	0	0	0	0	0	0	0	0	0	0	0	0	0	0	0	NA	0
7	1		C 28A #362 X 21 Y 23	Dry 2017	Post 2	2017-05-08	0	0	NA	NA	NA	0	0	0	0	0	0	0	0	0	0	0	0	0	0	0	0	0	0	0	0	0	NA	0
7	1		C 30 #354 X 21 Y 19	Dry 2017	Post 2	2017-05-08	0	0	NA	NA	NA	0	0	0	0	0	0	0	0	0	0	0	0	0	0	0	0	0	0	0	0	0	NA	0
7	1		C 28 #359 X 21 Y 23	Dry 2017	Post 2	2017-05-08	0	0	NA	NA	NA	0	0	0	0	0	0	0	0	0	0	0	0	0	0	0	0	0	0	0	0	0	NA	0
8	1		C 30 #347 X 17 Y 19	Dry 2017	Post 2	2017-05-09	0	0	NA	NA	NA	0	0	0	0	0	0	0	0	0	0	0	0	0	0	0	0	0	0	0	0	0	NA	0
8	1	JP8-332	C 30 #343 X 17 Y 19	Dry 2017	Post 2	2017-05-09	1	1	1	0	0	1	2	0	0	0	0	0	1	1	0	0	0	0	0	0	1	0	1	1	0	0	1	1	1	1
8	1		C 17 #414 X 30 Y 32	Dry 2017	Post 2	2017-05-09	0	0	NA	NA	NA	0	0	0	0	0	0	0	0	0	0	0	0	0	0	0	0	0	0	0	0	0	NA	0
8	1		C 30 #345 X 17 Y 19	Dry 2017	Post 2	2017-05-09	0	0	NA	NA	NA	0	0	0	0	0	0	0	0	0	0	0	0	0	0	0	0	0	0	0	0	0	NA	0
8	1		C 19 #409 X 30 Y 32	Dry 2017	Post 2	2017-05-09	0	0	NA	NA	NA	0	0	0	0	0	0	0	0	0	0	0	0	0	0	0	0	0	0	0	0	0	NA	0
8	1		C 19 #413 X 30 Y 32	Dry 2017	Post 2	2017-05-09	0	0	NA	NA	NA	0	0	0	0	0	0	0	0	0	0	0	0	0	0	0	0	0	0	0	0	0	NA	0
8	1		C 19 #417 X 30 Y 32	Dry 2017	Post 2	2017-05-09	0	0	NA	NA	NA	0	0	0	0	0	0	0	0	0	0	0	0	0	0	0	0	0	0	0	0	0	NA	0
8	1		C 19 #425 X 30 Y 32	Dry 2017	Post 2	2017-05-09	0	0	NA	NA	NA	0	0	0	0	0	0	0	0	0	0	0	0	0	0	0	0	0	0	0	0	0	NA	0
8	1		C 19 #429 X 30 Y 32	Dry 2017	Post 2	2017-05-09	0	0	NA	NA	NA	0	0	0	0	0	0	0	0	0	0	0	0	0	0	0	0	0	0	0	0	0	NA	0
8	1		C 17 #420 X 30 Y 32	Dry 2017	Post 2	2017-05-09	0	0	NA	NA	NA	0	0	0	0	0	0	0	0	0	0	0	0	0	0	0	0	0	0	0	0	0	NA	0
8	1		C 19 #401 X 28 Y 30	Dry 2017	Post 2	2017-05-09	0	0	NA	NA	NA	0	0	0	0	0	0	0	0	0	0	0	0	0	0	0	0	0	0	0	0	0	NA	0
8	1		C 19 #397 X 28 Y 30	Dry 2017	Post 2	2017-05-09	0	0	NA	NA	NA	0	0	0	0	0	0	0	0	0	0	0	0	0	0	0	0	0	0	0	0	0	NA	0
8	1		C 19 #395 X 28 Y 30	Dry 2017	Post 2	2017-05-09	0	0	NA	NA	NA	0	0	0	0	0	0	0	0	0	0	0	0	0	0	0	0	0	0	0	0	0	NA	0
8	1		C 19 #393 X 28 Y 30	Dry 2017	Post 2	2017-05-09	0	0	NA	NA	NA	0	0	0	0	0	0	0	0	0	0	0	0	0	0	0	0	0	0	0	0	0	NA	0
8	1		C 19 #383 X 28 Y 30	Dry 2017	Post 2	2017-05-09	0	0	NA	NA	NA	0	0	0	0	0	0	0	0	0	0	0	0	0	0	0	0	0	0	0	0	0	NA	0
8	1		C 19 #379 X 28 Y 30	Dry 2017	Post 2	2017-05-09	0	0	NA	NA	NA	0	0	0	0	0	0	0	0	0	0	0	0	0	0	0	0	0	0	0	0	0	NA	0
8	1		C 28 #343 X 17 Y 19	Dry 2017	Post 2	2017-05-09	0	0	NA	NA	NA	0	0	0	0	0	0	0	0	0	0	0	0	0	0	0	0	0	0	0	0	0	NA	0
8	1		C 28 #341 X 17 Y 19	Dry 2017	Post 2	2017-05-09	0	0	NA	NA	NA	0	0	0	0	0	0	0	0	0	0	0	0	0	0	0	0	0	0	0	0	0	NA	0
8	1	JP8-352	C 17 #380 X 28 Y 30	Dry 2017	Post 2	2017-05-09	1	1	1	0	0	1	2	0	0	0	0	0	1	1	0	0	0	0	0	0	1	0	1	1	0	0	1	1	1	1
8	1		C 17 #384 X 28 Y 30	Dry 2017	Post 2	2017-05-09	0	0	NA	NA	NA	0	0	0	0	0	0	0	0	0	0	0	0	0	0	0	0	0	0	0	0	0	NA	0
8	1	JP8-330	C 30 #338 X 15 Y 17	Dry 2017	Post 2	2017-05-09	1	1	1	0	0	1	2	1	1	0	0	0	0	0	0	0	0	0	0	0	2	2	1	0	1	1	1	1	1	1
8	1	JP8-367	C 30 #336 X 15 Y 17	Dry 2017	Post 2	2017-05-09	2	2	1	0	0	1	4	1	1	0	0	0	1	1	0	0	0	0	0	0	3	2	1	1	1	1	1	1	2	2
8	1		C 15 #388 X 30 Y 28	Dry 2017	Post 2	2017-05-09	0	0	NA	NA	NA	0	0	0	0	0	0	0	0	0	0	0	0	0	0	0	0	0	0	0	0	0	NA	0
8	1		C 15 #386 X 28 Y 30	Dry 2017	Post 2	2017-05-09	0	0	NA	NA	NA	0	0	0	0	0	0	0	0	0	0	0	0	0	0	0	0	0	0	0	0	0	NA	0
8	1		C 15 #382 X 28 Y 30	Dry 2017	Post 2	2017-05-09	0	0	NA	NA	NA	0	0	0	0	0	0	0	0	0	0	0	0	0	0	0	0	0	0	0	0	0	NA	0
8	1		C 15 #328 X 28 Y 30	Dry 2017	Post 2	2017-05-09	0	0	NA	NA	NA	0	0	0	0	0	0	0	0	0	0	0	0	0	0	0	0	0	0	0	0	0	NA	0
8	1		C 28 #333 X 15 Y 17	Dry 2017	Post 2	2017-05-09	0	0	NA	NA	NA	0	0	0	0	0	0	0	0	0	0	0	0	0	0	0	0	0	0	0	0	0	NA	0
8	1		C 28 #339 X 15 Y 17	Dry 2017	Post 2	2017-05-09	0	0	NA	NA	NA	0	0	0	0	0	0	0	0	0	0	0	0	0	0	0	0	0	0	0	0	0	NA	0
8	1		C 17 #379 X 28 Y 30	Dry 2017	Post 2	2017-05-09	0	0	NA	NA	NA	0	0	0	0	0	0	0	0	0	0	0	0	0	0	0	0	0	0	0	0	0	NA	0
8	1		C 17 #387 X 28 Y 30	Dry 2017	Post 2	2017-05-09	0	0	NA	NA	NA	0	0	0	0	0	0	0	0	0	0	0	0	0	0	0	0	0	0	0	0	0	NA	0
9	0	JP9-514	C 30 #329 X 15 Y 13	Dry 2017	Post 2	2017-05-16	1	9	0	0	0	1	9	0	0	0	0	0	1	0	2	1	5	0	0	0	1	0	1	1	0	0	0	0	0	1
9	0	JP9-537	C 13 #414 X 30 Y 32	Dry 2017	Post 2	2017-05-16	3	3	1	0	0	1	4	0	0	0	0	0	3	1	0	0	0	0	0	0	3	0	1	1	0	0	1	1	1	3
9	0	JP9-528	C 13 #424 X 30 Y 32	Dry 2017	Post 2	2017-05-16	4	7	1	0	0	1	8	1	0	0	0	0	3	1	0	2	1	0	0	0	4	1	1	1	1	1	1	1	1	4
9	0	JP9-534	C 15 #423 X 30 Y 32	Dry 2017	Post 2	2017-05-16	1	1	1	0	0	1	2	0	0	0	0	0	1	1	0	0	0	0	0	0	1	0	1	1	0	0	1	1	1	1
9	0	JP9-536	C 15 #413 X 30 Y 32	Dry 2017	Post 2	2017-05-16	2	5	1	0	0	1	7	1	1	0	1	1	0	0	0	0	3	0	0	0	4	3	1	0	1	1	1	1	2	2
9	0	JP9-623	C 15 #407 X 30 Y 32	Dry 2017	Post 2	2017-05-16	2	2	1	0	0	1	3	1	1	0	0	0	1	0	0	0	0	0	0	0	3	2	1	1	1	1	1	1	1	2
9	0	JP9-530	C 15 #385 X 28 Y 30	Dry 2017	Post 2	2017-05-16	2	2	1	0	0	1	4	1	1	0	0	0	1	1	0	0	0	0	0	0	3	2	1	1	1	1	1	1	2	2
9	0	JP9-520	C 15 #381 X 28 Y 30	Dry 2017	Post 2	2017-05-16	2	2	1	0	0	1	3	2	1	0	0	0	0	0	0	0	0	0	0	0	3	3	1	0	1	1	1	1	1	2
9	0		C 13 #402 X 30 Y 32	Dry 2017	Post 2	2017-05-16	0	0	NA	NA	NA	0	0	0	0	0	0	0	0	0	0	0	0	0	0	0	0	0	0	0	0	0	NA	0
9	0	JP9-516	C 13 #404 X 30 Y 32	Dry 2017	Post 2	2017-05-16	3	3	1	0	0	1	5	1	1	0	0	0	2	1	0	0	0	0	0	0	4	2	1	1	1	1	1	1	2	3
9	0		C 13 #415 X 30 Y 32	Dry 2017	Post 2	2017-05-16	0	0	NA	NA	NA	0	0	0	0	0	0	0	0	0	0	0	0	0	0	0	0	0	0	0	0	0	NA	0
9	0		C 15 #419 X 30 Y 32	Dry 2017	Post 2	2017-05-16	0	0	NA	NA	NA	0	0	0	0	0	0	0	0	0	0	0	0	0	0	0	0	0	0	0	0	0	NA	0
9	0	JP9-509	C 15 #414 X 30 Y 32	Dry 2017	Post 2	2017-05-16	3	4	1	0	0	1	6	1	1	0	0	0	2	1	0	0	1	0	0	0	4	2	1	1	1	1	1	1	2	3
9	0	JP9-535	C 15 #411 X 30 Y 32	Dry 2017	Post 2	2017-05-16	0	1	NA	NA	NA	1	1	0	0	0	0	0	0	0	0	0	1	0	0	0	0	0	0	0	0	0	NA	0	0	0
9	0		C 30 #331 X 15 Y 13	Dry 2017	Post 2	2017-05-16	0	0	NA	NA	NA	0	0	0	0	0	0	0	0	0	0	0	0	0	0	0	0	0	0	0	0	0	NA	0
9	0	JP9-508	C 15 #416 X 30 Y 32	Dry 2017	Post 2	2017-05-16	0	1	NA	NA	NA	1	1	0	0	0	0	0	0	0	0	1	0	0	0	0	0	0	0	0	0	0	NA	0	0	0
9	0		C 17 #429 X 30 Y 32	Dry 2017	Post 2	2017-05-16	0	0	NA	NA	NA	0	0	0	0	0	0	0	0	0	0	0	0	0	0	0	0	0	0	0	0	0	NA	0
9	0		C 17 #417 X 30 Y 32	Dry 2017	Post 2	2017-05-16	0	0	NA	NA	NA	0	0	0	0	0	0	0	0	0	0	0	0	0	0	0	0	0	0	0	0	0	NA	0
9	0		C 17 #405 X 30 Y 32	Dry 2017	Post 2	2017-05-16	0	0	NA	NA	NA	0	0	0	0	0	0	0	0	0	0	0	0	0	0	0	0	0	0	0	0	0	NA	0
9	0	JP9-538	C 30 #333 X 15 Y 17	Dry 2017	Post 2	2017-05-16	1	1	0	0	0	1	1	1	0	0	0	0	0	0	0	0	0	0	0	0	1	1	1	0	1	1	0	0	0	1
9	0		C 13 #392 X 28 Y 30	Dry 2017	Post 2	2017-05-16	0	0	NA	NA	NA	0	0	0	0	0	0	0	0	0	0	0	0	0	0	0	0	0	0	0	0	0	NA	0
9	0		C 13 #390 X 28 Y 30	Dry 2017	Post 2	2017-05-16	0	0	NA	NA	NA	0	0	0	0	0	0	0	0	0	0	0	0	0	0	0	0	0	0	0	0	0	NA	0
9	0		C 28 #325 X 13 Y 15	Dry 2017	Post 2	2017-05-16	0	0	NA	NA	NA	0	0	0	0	0	0	0	0	0	0	0	0	0	0	0	0	0	0	0	0	0	NA	0
9	0		C 28 #329 X 13 Y 15	Dry 2017	Post 2	2017-05-16	0	0	NA	NA	NA	0	0	0	0	0	0	0	0	0	0	0	0	0	0	0	0	0	0	0	0	0	NA	0
9	0		C 15 #404 X 30 Y 32	Dry 2017	Post 2	2017-05-16	0	0	NA	NA	NA	0	0	0	0	0	0	0	0	0	0	0	0	0	0	0	0	0	0	0	0	0	NA	0
9	0		C 32 #338 X 15 Y 17	Dry 2017	Post 2	2017-05-16	0	0	NA	NA	NA	0	0	0	0	0	0	0	0	0	0	0	0	0	0	0	0	0	0	0	0	0	NA	0
9	0		C 13 #374 X 28 Y 30	Dry 2017	Post 2	2017-05-16	0	0	NA	NA	NA	0	0	0	0	0	0	0	0	0	0	0	0	0	0	0	0	0	0	0	0	0	NA	0
9	0	JP9-541	C 17 #411 X 30 Y 32	Dry 2017	Post 2	2017-05-16	1	2	1	0	0	1	3	0	0	0	0	0	1	1	0	0	1	0	0	0	1	0	1	1	0	0	1	1	1	1
9	0	JP9-531	C 13 #420 X 30 Y 32	Dry 2017	Post 2	2017-05-16	0	1	NA	NA	NA	1	1	0	0	0	0	0	0	0	0	0	1	0	0	0	0	0	0	0	0	0	NA	0	0	0
9	0		C 13 #384 X 28 Y 30	Dry 2017	Post 2	2017-05-16	0	0	NA	NA	NA	0	0	0	0	0	0	0	0	0	0	0	0	0	0	0	0	0	0	0	0	0	NA	0
10	0	JP10-681	C 13 #397 X 28 Y 30	Dry 2017	Post 2	2017-05-17	1	1	1	0	0	1	2	0	0	0	0	0	1	1	0	0	0	0	0	0	1	0	1	1	0	0	1	1	1	1
10	0	JP10-558	C 13 #391 X 28 Y 30	Dry 2017	Post 2	2017-05-17	2	2	1	0	0	1	3	1	1	0	0	0	1	0	0	0	0	0	0	0	3	2	1	1	1	1	1	1	1	2
10	0		C 13 #375 X 28 Y 30	Dry 2017	Post 2	2017-05-17	0	0	NA	NA	NA	0	0	0	0	0	0	0	0	0	0	0	0	0	0	0	0	0	0	0	0	0	NA	0
10	0		C 11 #372 X 28 Y 30	Dry 2017	Post 2	2017-05-17	0	0	NA	NA	NA	0	0	0	0	0	0	0	0	0	0	0	0	0	0	0	0	0	0	0	0	0	NA	0
10	0		C 11 #374 X 28 Y 30	Dry 2017	Post 2	2017-05-17	0	0	NA	NA	NA	0	0	0	0	0	0	0	0	0	0	0	0	0	0	0	0	0	0	0	0	0	NA	0
10	0		C 11 #380 X 28 Y 30	Dry 2017	Post 2	2017-05-17	0	0	NA	NA	NA	0	0	0	0	0	0	0	0	0	0	0	0	0	0	0	0	0	0	0	0	0	NA	0
10	0		C 11 #382 X 28 Y 30	Dry 2017	Post 2	2017-05-17	0	0	NA	NA	NA	0	0	0	0	0	0	0	0	0	0	0	0	0	0	0	0	0	0	0	0	0	NA	0
10	0		C 11 #384 X 28 Y 30	Dry 2017	Post 2	2017-05-17	0	0	NA	NA	NA	0	0	0	0	0	0	0	0	0	0	0	0	0	0	0	0	0	0	0	0	0	NA	0
10	0		C 11 #398 X 28 Y 30	Dry 2017	Post 2	2017-05-17	0	0	NA	NA	NA	0	0	0	0	0	0	0	0	0	0	0	0	0	0	0	0	0	0	0	0	0	NA	0
10	0		C 30 #320 X 13 Y 11	Dry 2017	Post 2	2017-05-17	0	0	NA	NA	NA	0	0	0	0	0	0	0	0	0	0	0	0	0	0	0	0	0	0	0	0	0	NA	0
10	0	JP10-682	C 13 #401 X 30 Y 32	Dry 2017	Post 2	2017-05-17	3	3	1	0	0	1	4	0	0	0	0	0	3	1	0	0	0	0	0	0	3	0	1	1	0	0	1	1	1	3
10	0	JP10-547	C 13 #403 X 30 Y 32	Dry 2017	Post 2	2017-05-17	3	3	1	0	0	1	5	1	1	0	2	1	0	0	0	0	0	0	0	0	5	4	1	0	1	1	1	1	2	3
10	0	JP10-546	C 13 #405 X 30 Y 32	Dry 2017	Post 2	2017-05-17	0	1	NA	NA	NA	1	1	0	0	0	0	0	0	0	0	0	1	0	0	0	0	0	0	0	0	0	NA	0	0	0
10	0		C 13 #407 X 30 Y 32	Dry 2017	Post 2	2017-05-17	0	0	NA	NA	NA	0	0	0	0	0	0	0	0	0	0	0	0	0	0	0	0	0	0	0	0	0	NA	0
10	0	JP10-683	C 13 #423 X 30 Y 32	Dry 2017	Post 2	2017-05-17	2	3	1	0	0	1	4	0	0	0	0	0	2	1	0	0	1	0	0	0	2	0	1	1	0	0	1	1	1	2
10	0	JP10-549	C 11 #408 X 30 Y 32	Dry 2017	Post 2	2017-05-17	2	4	1	0	0	1	5	0	0	0	0	0	2	1	0	1	1	0	0	0	2	0	1	1	0	0	1	1	1	2
10	0		C 11 #409 X 30 Y 32	Dry 2017	Post 2	2017-05-17	0	0	NA	NA	NA	0	0	0	0	0	0	0	0	0	0	0	0	0	0	0	0	0	0	0	0	0	NA	0
10	0		C 11 #402 X 30 Y 32	Dry 2017	Post 2	2017-05-17	0	0	NA	NA	NA	0	0	0	0	0	0	0	0	0	0	0	0	0	0	0	0	0	0	0	0	0	NA	0
10	0		C 30 #317 X 11 Y 13	Dry 2017	Post 2	2017-05-17	0	0	NA	NA	NA	0	0	0	0	0	0	0	0	0	0	0	0	0	0	0	0	0	0	0	0	0	NA	0
10	0		C 9 #402 X 30 Y 32	Dry 2017	Post 2	2017-05-17	0	0	NA	NA	NA	0	0	0	0	0	0	0	0	0	0	0	0	0	0	0	0	0	0	0	0	0	NA	0
10	0		C 11 #381 X 28 Y 30	Dry 2017	Post 2	2017-05-17	0	0	NA	NA	NA	0	0	0	0	0	0	0	0	0	0	0	0	0	0	0	0	0	0	0	0	0	NA	0
10	0		C 11 #377 X 28 Y 30	Dry 2017	Post 2	2017-05-17	0	0	NA	NA	NA	0	0	0	0	0	0	0	0	0	0	0	0	0	0	0	0	0	0	0	0	0	NA	0
10	0		C 11 #375 X 28 Y 30	Dry 2017	Post 2	2017-05-17	0	0	NA	NA	NA	0	0	0	0	0	0	0	0	0	0	0	0	0	0	0	0	0	0	0	0	0	NA	0
10	0	JP10-636	C 28 #311 X 11 Y 9	Dry 2017	Post 2	2017-05-17	1	1	1	0	0	1	2	1	1	0	0	0	0	0	0	0	0	0	0	0	2	2	1	0	1	1	1	1	1	1
10	0		C 9 #380 X 11 Y 9	Dry 2017	Post 2	2017-05-17	0	0	NA	NA	NA	0	0	0	0	0	0	0	0	0	0	0	0	0	0	0	0	0	0	0	0	0	NA	0
10	0		C 9 #384 X 28 Y 30	Dry 2017	Post 2	2017-05-17	0	0	NA	NA	NA	0	0	0	0	0	0	0	0	0	0	0	0	0	0	0	0	0	0	0	0	0	NA	0
10	0	JP10-639	C 9 #394 X 28 Y 30	Dry 2017	Post 2	2017-05-17	2	2	1	0	0	1	3	2	1	0	0	0	0	0	0	0	0	0	0	0	3	3	1	0	1	1	1	1	1	2
10	0		C 30 #312 X 28 Y 30	Dry 2017	Post 2	2017-05-17	0	0	NA	NA	NA	0	0	0	0	0	0	0	0	0	0	0	0	0	0	0	0	0	0	0	0	0	NA	0
10	0		C 30 #314 X 28 Y 30	Dry 2017	Post 2	2017-05-17	0	0	NA	NA	NA	0	0	0	0	0	0	0	0	0	0	0	0	0	0	0	0	0	0	0	0	0	NA	0
10	0		C 9 #393 X 28 Y 30	Dry 2017	Post 2	2017-05-17	0	0	NA	NA	NA	0	0	0	0	0	0	0	0	0	0	0	0	0	0	0	0	0	0	0	0	0	NA	0
1	0		C 39 #407 X 28 Y 30	Raining 2017	Post 3	2017-10-10	0	0				0		0			0		0		0	0	0	0	0	0
1	0		C 37 # 384 X 28 Y 30	Raining 2017	Post 3	2017-10-10	0	0				0		0			0		0		0	0	0	0	0	0
1	0		C 39 #420 X 28 Y 30	Raining 2017	Post 3	2017-10-10	0	0				0		0			0		0		0	0	0	0	0	0
1	0		C 39 #424 X 28 Y 30	Raining 2017	Post 3	2017-10-10	2	2				1		2			0		0		0	0	0	0	0	0
1	0		C 30 #428 X 41 Y 39	Raining 2017	Post 3	2017-10-10	0	0				0		0			0		0		0	0	0	0	0	0
1	0		C 41 #405 X 28 Y 30	Raining 2017	Post 3	2017-10-10	0	0				0		0			0		0		0	0	0	0	0	0
1	0		C 41 #409 X 28 Y 30	Raining 2017	Post 3	2017-10-10	0	0				0		0			0		0		0	0	0	0	0	0
1	0		C 41 #419 X 28 Y 30	Raining 2017	Post 3	2017-10-10	0	2				1		0			0		2		0	0	0	0	0	0
1	0		C 39 S/N X 32	Raining 2017	Post 3	2017-10-10	0	0				0		0			0		0		0	0	0	0	0	0
1	0		C 30 #426 X 39 Y 37	Raining 2017	Post 3	2017-10-10	0	0				0		0			0		0		0	0	0	0	0	0
1	0		C 39 #409 X 28 Y 30	Raining 2017	Post 3	2017-10-10	1	3				1		1			1		1		0	0	0	0	0	0
1	0		C 39 #391 X 28 Y 30	Raining 2017	Post 3	2017-10-10	0	2				1		0			0		2		0	0	0	0	0	0
1	0		C 28 #423 X 37 Y 39	Raining 2017	Post 3	2017-10-10	0	0				0		0			0		0		0	0	0	0	0	0
1	0		C 28 #421 X 37 Y 39	Raining 2017	Post 3	2017-10-10	0	0				0		0			0		0		0	0	0	0	0	0
1	0		C 37 #398 x 28 y 30	Raining 2017	Post 3	2017-10-10	0	0				0		0			0		0		0	0	0	0	0	0
1	0		C 39 #401 X 28 Y 30	Raining 2017	Post 3	2017-10-10	0	1				1		0			0		1		0	0	0	0	0	0
1	0		C 39 #389 X 28 Y 30	Raining 2017	Post 3	2017-10-10	1	1				1		1			0		0		0	0	0	0	0	0
1	0		C 39 #392 X 28 Y 30	Raining 2017	Post 3	2017-10-10	1	1				1		1			0		0		0	1	0	0	0	0
1	0		C 39 #399 X 28 Y 30	Raining 2017	Post 3	2017-10-10	4	8				1		4			3		1		0	0	0	0	0	0
1	0		C 39 #396 X 28 Y 30	Raining 2017	Post 3	2017-10-10	3	3				1		3			0		0		0	0	0	0	0	0
1	0		C 39 #414 X 30 Y 32	Raining 2017	Post 3	2017-10-10	0	0				0		0			0		0		0	0	0	0	0	0
1	0		C 39 #432 X 30 Y 32	Raining 2017	Post 3	2017-10-10	0	1				0		0			0		0		1	0	0	0	0	0
1	0		C 39 #434 X 30 Y 32	Raining 2017	Post 3	2017-10-10	0	2				1		0			1		1		0	0	0	0	0	0
1	0		C 41 #453 X 30 Y 32	Raining 2017	Post 3	2017-10-10	1	1				1		1			0		0		0	0	0	0	0	0
1	0		C 41 #447 X 30 Y 32	Raining 2017	Post 3	2017-10-10	0	0				0		0			0		0		0	0	0	0	0	0
1	0		C 41 #435 X 30 Y 32	Raining 2017	Post 3	2017-10-10	0	2				0		0			0		0		2	0	0	0	0	0
1	0		C 41 #431 X 30 Y 32	Raining 2017	Post 3	2017-10-10	3	7				1		3			2		2		0	0	0	0	0	0
1	0		C 39 #386 X 28 Y 30	Raining 2017	Post 3	2017-10-10	6	8				1		6			0		2		0	0	0	0	0	0
1	0		C 28 #431 X 39 Y 41	Raining 2017	Post 3	2017-10-10	3	6				1		3			0		3		0	0	0	0	0	0
1	0		C 39 #404 X 28 Y 30	Raining 2017	Post 3	2017-10-10	0	0				0		0			0		0		0	0	0	0	0	0
2	1		C 37 #414 X 30 Y 32	Raining 2017	Post 3	2017-10-02	0	0				0		0			0		0		0	0	0	0	0	0
2	1		C 37 #420 X 30 Y 32	Raining 2017	Post 3	2017-10-02	1	1				1		1			0		0		0	0	0	0	0	0
2	1		C 37 #422 X 30 Y 32	Raining 2017	Post 3	2017-10-02	0	0				0		0			0		0		0	0	0	0	0	0
2	1		C 37 #428 X 30 Y 32	Raining 2017	Post 3	2017-10-02	0	0				0		0			0		0		0	0	0	0	0	0
2	1		C 39 #433 X 30 Y 32	Raining 2017	Post 3	2017-10-02	0	0				0		0			0		0		0	0	0	0	0	0
2	1		C 39 #423 X 30 Y 32	Raining 2017	Post 3	2017-10-02	0	0				0		0			0		0		0	0	0	0	0	0
2	1		C 39 #417 X 30 Y 32	Raining 2017	Post 3	2017-10-02	0	0				0		0			0		0		0	0	0	0	0	0
2	1		C 32 #420 X 37 Y 39	Raining 2017	Post 3	2017-10-02	0	0				0		0			0		0		0	0	0	0	0	0
2	1		C 39 #417 X 30 Y 32	Raining 2017	Post 3	2017-10-02	0	0				0		0			0		0		0	0	0	0	0	0
2	1		C 30 #427 X 39 Y 37	Raining 2017	Post 3	2017-10-02	0	2				1		0			1		1		0	0	0	0	0	0
2	1		C 30 #423 X 39 Y 37	Raining 2017	Post 3	2017-10-02	0	1				0		0			0		0		1	0	0	0	0	0
2	1		C 37 #412 X 30 Y 32	Raining 2017	Post 3	2017-10-02	0	0				1		0			0		0		0	0	0	0	0	0
2	1		C 37 #411 X 30 Y 32	Raining 2017	Post 3	2017-10-02	0	0				0		0			0		0		0	0	0	0	0	0
2	1		C 37 #419 X 30 Y 32	Raining 2017	Post 3	2017-10-02	0	0				0		0			0		0		0	0	0	0	0	0
2	1		C 37 #434 X 30 Y 32	Raining 2017	Post 3	2017-10-02	1	1				1		1			0		0		0	0	0	0	0	0
2	1		C 32 #414 X 37 Y 35	Raining 2017	Post 3	2017-10-02	2	2				1		2			0		0		0	0	0	0	0	0
2	1		C 35 #428 X 30 Y 32	Raining 2017	Post 3	2017-10-02	0	0				0		0			0		0		0	0	0	0	0	0
2	1		C 35 #422 X 30 Y 32	Raining 2017	Post 3	2017-10-02	0	0				0		0			0		0		0	0	0	0	0	0
2	1		C 35 #420 X 30 Y 32	Raining 2017	Post 3	2017-10-02	0	0				0		0			0		0		0	0	0	0	0	0
2	1		C 35 #418 X 30 Y 32	Raining 2017	Post 3	2017-10-02	0	0				0		0			0		0		0	0	0	0	0	0
2	1		C 35 #410 X 30 Y 32	Raining 2017	Post 3	2017-10-02	0	0				0		0			0		0		0	0	0	0	0	0
2	1		C 30 #417 X 35 Y 37	Raining 2017	Post 3	2017-10-02	0	0				0		0			0		0		0	0	0	0	0	0
2	1		C 30 #419 X 35 Y 37	Raining 2017	Post 3	2017-10-02	0	0				0		0			0		0		0	0	0	0	0	0
2	1		C 37 #409 X 28 Y 30	Raining 2017	Post 3	2017-10-02	0	0				0		0			0		0		0	0	0	0	0	0
2	1		C 37 #407 X 28 Y 30	Raining 2017	Post 3	2017-10-02	0	1				1		0			0		1		0	0	0	0	0	0
2	1		C 37 #399 X 28 Y 30	Raining 2017	Post 3	2017-10-02	0	0				0		0			0		0		0	0	0	0	0	0
2	1		C 35 #402 X 28 Y 30	Raining 2017	Post 3	2017-10-02	0	1				1		0			0		1		0	0	0	0	0	0
2	1		C 35 #406 X 28 Y 30	Raining 2017	Post 3	2017-10-02	2	2				1		2			0		0		0	0	0	0	0	0
2	1		C 37 #416 X 30 Y 32	Raining 2017	Post 3	2017-10-02	0	0				0		0			0		0		0	0	0	0	0	0
2	1		C 37 #430 X 30 Y 32	Raining 2017	Post 3	2017-10-02	0	0				0		0			0		0		0	0	0	0	0	0
3	1		C 33 #388 X 28 Y 30	Raining 2017	Post 3	2017-10-03	0	0				0		0			0		0		0	0	0	0	0	0
3	1		C 33 #384 X 28 Y 30	Raining 2017	Post 3	2017-10-03	0	0				0		0			0		0		0	0	0	0	0	0
3	1		C 28 #411 X 35 ESQ.	Raining 2017	Post 3	2017-10-03	0	0				0		0			0		0		0	0	0	0	0	0
3	1		C 35 #391 X 28 Y 30	Raining 2017	Post 3	2017-10-03	0	3				1		0			2		1		0	0	0	0	0	0
3	1		C 35 #399 X 28 Y 30	Raining 2017	Post 3	2017-10-03	0	0				0		0			0		0		0	0	0	0	0	0
3	1		C 35 #401 X 28 Y 30	Raining 2017	Post 3	2017-10-03	0	0				0		0			0		0		0	0	0	0	0	0
3	1		C 35 #403 X 28 Y 30	Raining 2017	Post 3	2017-10-03	0	0				0		0			0		0		0	0	0	0	0	0
3	1		C 33 #412 X 30 Y 32	Raining 2017	Post 3	2017-10-03	0	0				0		0			0		0		0	0	0	0	0	0
3	1		C 33 #416 X 30 Y 32	Raining 2017	Post 3	2017-10-03	0	0				0		0			0		0		0	0	0	0	0	0
3	1		C 33 #422 X 30 Y 32	Raining 2017	Post 3	2017-10-03	1	1				1		1			0		0		0	0	0	0	0	0
3	1		C 33 #430 X 30 Y 32	Raining 2017	Post 3	2017-10-03	0	0				0		0			0		0		0	0	0	0	0	0
3	1		C 32 #408 X 33 Y 35	Raining 2017	Post 3	2017-10-03	0	0				0		0			0		0		0	0	0	0	0	0
3	1		C 35 #435 X 30 Y 32	Raining 2017	Post 3	2017-10-03	0	0				0		0			0		0		0	0	0	0	0	0
3	1		C 35 #429 X 30 Y 32	Raining 2017	Post 3	2017-10-03	0	0				0		0			0		0		0	0	0	0	0	0
3	1		C 35 #423 X 30 Y 32	Raining 2017	Post 3	2017-10-03	0	0				0		0			0		0		0	0	0	0	0	0
3	1		C 35 #417 X 30 Y 32	Raining 2017	Post 3	2017-10-03	2	4				1		2			0		2		0	0	0	0	0	0
3	1		C 30 #405 X 33 ESQ.	Raining 2017	Post 3	2017-10-03	0	0				0		0			0		0		0	0	0	0	0	0
3	1		C 30 #402 X 31 Y 33	Raining 2017	Post 3	2017-10-03	0	1				1		0			0		1		0	0	0	0	0	0
3	1		C 33 #405 X 28 Y 30	Raining 2017	Post 3	2017-10-03	0	0				0		0			0		0		0	0	0	0	0	0
3	1		C 33 #389 X 28 Y 30	Raining 2017	Post 3	2017-10-03	0	0				0		0			0		0		0	0	0	0	0	0
3	1		C 31 #388 X 28 Y 30	Raining 2017	Post 3	2017-10-03	0	0				0		0			0		0		0	0	0	0	0	0
3	1		C 31 #396 X 28 Y 30	Raining 2017	Post 3	2017-10-03	1	1				1		1			0		0		0	0	0	0	0	0
3	1		C 31 #398 X 30 Y 32	Raining 2017	Post 3	2017-10-03	0	0				0		0			0		0		0	0	0	0	0	0
3	1		C 31 #400 X 28 Y 30	Raining 2017	Post 3	2017-10-03	0	0				0		0			0		0		0	0	0	0	0	0
3	1		C 31 #404 X 28 Y 30	Raining 2017	Post 3	2017-10-03	0	0				0		0			0		0		0	0	0	0	0	0
3	1		C 31 #408 X 28 Y 30	Raining 2017	Post 3	2017-10-03	1	1				1		1			0		0		0	0	0	0	0	0
3	1		C 31 #406 X 28 Y 30	Raining 2017	Post 3	2017-10-03	0	1				1		0			0		1		0	0	0	0	0	0
3	1		C 33 #402 X 28 Y 30	Raining 2017	Post 3	2017-10-03	0	0				0		0			0		0		0	0	0	0	0	0
3	1		C 35 #387 X 28 Y 30	Raining 2017	Post 3	2017-10-03	1	1				1		1			0		0		0	0	0	0	0	0
3	1		C 30 #411 X 35 ESQ.	Raining 2017	Post 3	2017-10-03	0	0				0		0			0		0		0	0	0	0	0	0
4	0		C 29 #416 X 30 Y 32	Raining 2017	Post 3	2017-10-11	1	3				1		1			1		1		0	0	0	0	0	0
4	0		C 29 #426 X 30 Y 32	Raining 2017	Post 3	2017-10-11	0	0				0		0			0		0		0	0	0	0	0	0
4	0		C 29 #428 X 30 Y 32	Raining 2017	Post 3	2017-10-11	0	0				0		0			0		0		0	0	0	0	0	0
4	0		C 31 #430 X 30 Y 32	Raining 2017	Post 3	2017-10-11	0	0				0		0			0		0		0	0	0	0	0	0
4	0		C 31 #434 X 30 Y 32	Raining 2017	Post 3	2017-10-11	0	0				0		0			0		0		0	0	0	0	0	0
4	0		C 33 #435 X 30 Y 32	Raining 2017	Post 3	2017-10-11	0	2				1		0			0		2		0	0	0	0	0	0
4	0		C 30 #397 X 31 Y 33	Raining 2017	Post 3	2017-10-11	0	0				0		0			0		0		0	0	0	0	0	0
4	0		C 33 #411 X 30 Y 32	Raining 2017	Post 3	2017-10-11	0	1				1		0			0		1		0	0	0	0	0	0
4	0		C 31 #426 X 30 Y 32	Raining 2017	Post 3	2017-10-11	0	0				0		0			0		0		0	0	0	0	0	0
4	0		C 29 #432 X 30 Y 32	Raining 2017	Post 3	2017-10-11	0	0				0		0			0		0		0	0	0	0	0	0
4	0		C 29 #400 X 28 Y 20	Raining 2017	Post 3	2017-10-11	0	0				0		0			0		0		0	0	0	0	0	0
4	0		C 31 #397 X 28 Y 30	Raining 2017	Post 3	2017-10-11	0	0				0		0			0		0		0	0	0	0	0	0
4	0		C 30 #392 X 29 Y 31	Raining 2017	Post 3	2017-10-11	0	0				0		0			0		0		0	0	0	0	0	0
4	0		C 30 #390 X 29 Y 31	Raining 2017	Post 3	2017-10-11	0	0				0		0			0		0		0	0	0	0	0	0
4	0		C 28 #389 X 29 Y 31	Raining 2017	Post 3	2017-10-11	0	0				0		0			0		0		0	0	0	0	0	0
4	0		C 29 #384 X 28 Y 30	Raining 2017	Post 3	2017-10-11	0	0				0		0			0		0		0	0	0	0	0	0
4	0		C 29 #388 X 28 Y 30	Raining 2017	Post 3	2017-10-11	1	1				1		1			0		0		0	0	0	0	0	0
4	0		C 30 #388 X 31 Y 33	Raining 2017	Post 3	2017-10-11	0	2				1		0			1		1		0	0	0	0	0	0
4	0		C 31 #399 X 28 Y 30	Raining 2017	Post 3	2017-10-11	0	0				0		0			0		0		0	0	0	0	0	0
4	0		C 31 #395 X 28 Y 30	Raining 2017	Post 3	2017-10-11	0	0				0		0			0		0		0	0	0	0	0	0
4	0		C 31 #428 X 30 Y 32	Raining 2017	Post 3	2017-10-11	0	0				0		0			0		0		0	0	0	0	0	0
4	0		C 29 #412 30 Y 32	Raining 2017	Post 3	2017-10-11	0	0				0		0			0		0		0	0	0	0	0	0
4	0		C 30 #390 X 29 Y 31	Raining 2017	Post 3	2017-10-11	2	10				1		2			3		5		0	0	0	0	0	0
4	0		C 30 #399 X 31 Y 33	Raining 2017	Post 3	2017-10-11	0	0				0		0			0		0		0	0	0	0	0	0
4	0		C 33 #427 X 32 Y 30	Raining 2017	Post 3	2017-10-11	3	8				1		3			2		3		0	0	0	0	0	0
4	0		C 31 #425 X 30 Y 32	Raining 2017	Post 3	2017-10-11	0	0				0		0			0		0		0	0	0	0	0	0
4	0		C 32 #390 X 29 Y 31	Raining 2017	Post 3	2017-10-11	5	6				1		5			0		1		0	0	0	0	0	0
4	0		C 31 #385 X 28 Y 30	Raining 2017	Post 3	2017-10-11	0	1				1		0			0		1		0	0	0	0	0	0
4	0		C 31 #432 X 28 Y 30	Raining 2017	Post 3	2017-10-11	0	0				0		0			0		0		0	0	0	0	0	0
4	0		C 29 #434 X 30 Y 32	Raining 2017	Post 3	2017-10-11	0	1				1		0			0		1		0	0	0	0	0	0
5	1		C 27 #404 X 28 Y 30	Raining 2017	Post 3	2017-10-04	0	0				0		0			0		0		0	0	0	0	0	0
5	1		C 27 #396 X 28 Y 28A	Raining 2017	Post 3	2017-10-04	0	0				0		0			0		0		0	0	0	0	0	0
5	1		C 28 #387 X 27 Y 29	Raining 2017	Post 3	2017-10-04	4	4				1		4			0		0		0	0	0	0	0	0
5	1		C 29 #387 X 28 Y 30	Raining 2017	Post 3	2017-10-04	0	0				0		0			0		0		0	0	0	0	0	0
5	1		C 29 #405 X 28 Y 30	Raining 2017	Post 3	2017-10-04	0	0				0		0			0		0		0	0	0	0	0	0
5	1		C 29 #407 X 28 Y 30	Raining 2017	Post 3	2017-10-04	1	1				1		1			0		0		0	0	0	0	0	0
5	1		C 30 #385 X 30 Y 32	Raining 2017	Post 3	2017-10-04	0	0				0		0			0		0		0	0	0	0	0	0
5	1		C 29 #417 X 30 Y 32	Raining 2017	Post 3	2017-10-04	1	1				1		1			0		0		0	0	0	0	0	0
5	1		C 29 #431 X 30 Y 32	Raining 2017	Post 3	2017-10-04	0	1				1		0			0		1		0	0	0	0	0	0
5	1		C 27 #434 X 30 Y 32	Raining 2017	Post 3	2017-10-04	0	0				0		0			0		0		0	0	0	0	0	0
5	1		C 27 #420 X 30 Y 32	Raining 2017	Post 3	2017-10-04	0	0				0		0			0		0		0	0	0	0	0	0
5	1		C 27 #410 X 30 Y 32	Raining 2017	Post 3	2017-10-04	0	0				0		0			0		0		0	0	0	0	0	0
5	1		C 30A #375 X 25 Y 27	Raining 2017	Post 3	2017-10-04	0	0				0		0			0		0		0	0	0	0	0	0
5	1		C 30A #377 X 25 Y 27	Raining 2017	Post 3	2017-10-04	0	0				0		0			0		0		0	0	0	0	0	0
5	1		C 30A #373 X 25 Y 27	Raining 2017	Post 3	2017-10-04	0	0				0		0			0		0		0	0	0	0	0	0
5	1		C 25 #400 X 30A Y 32	Raining 2017	Post 3	2017-10-04	0	0				0		0			0		0		0	0	0	0	0	0
5	1		C 25 #412 X 30A Y 32	Raining 2017	Post 3	2017-10-04	0	0				0		0			0		0		0	0	0	0	0	0
5	1		C 32 #372 X 25 ESQ.	Raining 2017	Post 3	2017-10-04	0	0				0		0			0		0		0	0	0	0	0	0
5	1		C 25 #415 X 30A Y 32	Raining 2017	Post 3	2017-10-04	2	2				1		2			0		0		0	0	0	0	0	0
5	1		C 25 #409 X 30A Y 32	Raining 2017	Post 3	2017-10-04	0	0				0		0			0		0		0	0	0	0	0	0
5	1		C 25 #407 X 30A Y 32	Raining 2017	Post 3	2017-10-04	0	1				1		0			0		1		0	0	0	0	0	0
5	1		C 30A #379 X 27 Y 25	Raining 2017	Post 3	2017-10-04	0	0				0		0			0		0		0	0	0	0	0	0
5	1		C 27 #408 X 28A Y 30	Raining 2017	Post 3	2017-10-04	0	0				0		0			0		0		0	0	0	0	0	0
5	1		C 27 #399 X 28 Y 30	Raining 2017	Post 3	2017-10-04	0	0				0		0			0		0		0	0	0	0	0	0
5	1		C 27 #397 X 28 Y 28A	Raining 2017	Post 3	2017-10-04	0	0				0		0			0		0		0	0	0	0	0	0
5	1		C 27 #386 X 28 Y 28A	Raining 2017	Post 3	2017-10-04	0	0				0		0			0		0		0	0	0	0	0	0
5	1		C 28 #379 X 27 ESQ.	Raining 2017	Post 3	2017-10-04	0	0				0		0			0		0		0	0	0	0	0	0
5	1		C 28 #377 X 25 Y 27	Raining 2017	Post 3	2017-10-04	0	0				0		0			0		0		0	0	0	0	0	0
5	1		C 28 #375 X 25 Y 27	Raining 2017	Post 3	2017-10-04	1	1				1		1			0		0		0	0	0	0	0	0
5	1		C 27 #406 X 28 Y 28A	Raining 2017	Post 3	2017-10-04	0	0				0		0			0		0		0	0	1	0	0	0
6	0		C 21 #419 X 30 Y 32	Raining 2017	Post 3	2017-10-09	2	4				1		2			0		2		0	0	0	0	0	0
6	0		C 21 #431 X 30 Y 32	Raining 2017	Post 3	2017-10-09	0	0				0		0			0		0		0	0	0	0	0	0
6	0		C 19 #430 X 30 Y 32	Raining 2017	Post 3	2017-10-09	3	4				1		3			0		1		0	0	0	0	0	0
6	0		C 19 #434 X 30 Y 32	Raining 2017	Post 3	2017-10-09	1	1				1		1			0		0		0	0	0	0	0	0
6	0		C 19 #422 X 30 Y 32	Raining 2017	Post 3	2017-10-09	0	0				0		0			0		0		0	0	0	0	0	0
6	0		C 19 #418 X 30 Y 32	Raining 2017	Post 3	2017-10-09	4	6				1		4			0		2		0	0	0	0	0	0
6	0		C 19 #416 X 30 Y 32	Raining 2017	Post 3	2017-10-09	5	8				1		5			0		3		0	0	0	0	0	0
6	0		C 19 #414 X 30 Y 32	Raining 2017	Post 3	2017-10-09	0	0				0		0			0		0		0	0	0	0	0	0
6	0		C 19 #406X 30 Y 32	Raining 2017	Post 3	2017-10-09	0	0				0		0			0		0		0	0	0	0	0	0
6	0		C 30 #349 X 19 Y 21	Raining 2017	Post 3	2017-10-09	0	0				0		0			0		0		0	0	0	0	0	0
6	0		C 30 #355 X 19 Y 21	Raining 2017	Post 3	2017-10-09	0	0				0		0			0		0		0	0	0	0	0	0
6	0		C 21 #413 X 30 Y 32	Raining 2017	Post 3	2017-10-09	0	0				0		0			0		0		0	0	0	0	0	0
6	0		C 19 #424 X 30 Y 32	Raining 2017	Post 3	2017-10-09	1	1				1		1			0		0		0	0	0	0	0	0
6	0		C 30A #359 X 21 Y 23	Raining 2017	Post 3	2017-10-09	0	1				0		0			0		0		1	0	0	0	0	0
6	0		C 23 #411 X 30 Y 32	Raining 2017	Post 3	2017-10-09	11	17				1		11			1		5		0	0	0	0	0	0
6	0		C 23 #403 X 30A Y 32	Raining 2017	Post 3	2017-10-09	2	2				1		2			0		0		0	0	0	0	0	0
6	0		C 23 #399 X 30A Y 32	Raining 2017	Post 3	2017-10-09	2	2				1		2			0		0		0	0	0	0	0	0
6	0		C 23 #402 X 30A Y 32	Raining 2017	Post 3	2017-10-09	0	3				1		0			0		3		0	0	0	0	0	0
6	0		C 32 #362 X 21 Y 23	Raining 2017	Post 3	2017-10-09	0	0				0		0			0		0		0	0	0	0	0	0
6	0		C 21 #424 X 30A Y 32	Raining 2017	Post 3	2017-10-09	0	0				0		0			0		0		0	0	0	0	0	0
6	0		C 21 #420 X 30A Y 32	Raining 2017	Post 3	2017-10-09	0	1				1		0			0		1		0	0	0	0	0	0
6	0		C 21 #416 X 30A Y 32	Raining 2017	Post 3	2017-10-09	0	1				1		0			0		1		0	0	0	0	0	0
6	0		C 25 #411 X 30 Y 32	Raining 2017	Post 3	2017-10-09	4	4				1		4			0		0		0	0	0	0	0	0
6	0		C 32 #364 X 23 Y 25	Raining 2017	Post 3	2017-10-09	2	9				1		2			1		6		0	0	0	0	0	0
6	0		C 30A #373 X 25 Y 27	Raining 2017	Post 3	2017-10-09	0	0				0		0			0		0		0	0	0	0	0	0
6	0		C 30A #365 X 23 Y 25	Raining 2017	Post 3	2017-10-09	1	1				1		1			0		0		0	0	0	0	0	0
6	0		C 25 #407 X 30A Y 32	Raining 2017	Post 3	2017-10-09	1	7				1		1			0		6		0	0	0	0	0	0
6	0		C 25 #401 X 30A Y 32	Raining 2017	Post 3	2017-10-09	2	2				1		2			0		0		0	0	0	0	0	0
6	0		C 30A #367 X 23 Y 25	Raining 2017	Post 3	2017-10-09	0	0				0		0			0		0		0	0	0	0	0	0
6	0		C 30A #369 X 23 Y 25	Raining 2017	Post 3	2017-10-09	2	7				1		2			2		3		0	0	0	0	0	0
7	1		C 19 #402 X 28 Y 30	Raining 2017	Post 3	2017-10-06	0	0				0		0			0		0		0	0	0	0	0	0
7	1		C 19 #396 X 28 Y 30	Raining 2017	Post 3	2017-10-06	0	0				0		0			0		0		0	0	0	0	0	0
7	1		C 19 #392 X 28 Y 30	Raining 2017	Post 3	2017-10-06	0	1				1		0			0		1		0	0	0	0	0	0
7	1		C 19 #390 X 28 Y 30	Raining 2017	Post 3	2017-10-06	0	0				0		0			0		0		0	0	0	0	0	0
7	1		C 19 # 388 X 28 Y 30	Raining 2017	Post 3	2017-10-06	0	0				0		0			0		0		0	0	0	0	0	0
7	1		C 28 #355 X 19 Y 21	Raining 2017	Post 3	2017-10-06	0	0				0		0			0		0		0	0	0	0	0	0
7	1		C 21 #381 X 28 Y 28A	Raining 2017	Post 3	2017-10-06	0	0				0		0			0		0		0	0	0	0	0	0
7	1		C 21 #387 X 28 Y 28A	Raining 2017	Post 3	2017-10-06	0	1				1		0			0		1		0	0	0	0	0	0
7	1		C 21 #389 X 28 Y 28A	Raining 2017	Post 3	2017-10-06	0	0				0		0			0		0		0	0	0	0	0	0
7	1		C 21 #393 X 28 Y 28A	Raining 2017	Post 3	2017-10-06	2	2				1		2			0		0		0	0	0	0	0	0
7	1		C 21 #403 X 28 Y 28A	Raining 2017	Post 3	2017-10-06	0	1				1		0			0		1		0	0	0	0	0	0
7	1		C 28A #356 X 21 Y 23	Raining 2017	Post 3	2017-10-06	1	1				1		1			0		0		0	0	0	0	0	0
7	1		C 21 #394 X 28 Y 28A	Raining 2017	Post 3	2017-10-06	0	0				0		0			0		0		0	0	0	0	0	0
7	1		C 21 #392 X 28A Y 28	Raining 2017	Post 3	2017-10-06	1	5				1		1			0		4		0	0	0	0	0	0
7	1		C 21 #390 X 28 Y 28A	Raining 2017	Post 3	2017-10-06	1	1				1		1			0		0		0	0	0	0	0	0
7	1		C 28 #363 X 21 Y 23	Raining 2017	Post 3	2017-10-06	0	0				0		0			0		0		0	0	0	0	0	0
7	1		C 23 #383 X 28 Y 28A	Raining 2017	Post 3	2017-10-06	0	0				0		0			0		0		0	0	0	0	0	0
7	1		C 23 #389 X 28 Y 28A	Raining 2017	Post 3	2017-10-06	0	0				0		0			0		0		0	0	0	0	0	0
7	1		C 28A #362 X 21 Y 23	Raining 2017	Post 3	2017-10-06	0	0				0		0			0		0		0	0	0	0	0	0
7	1		C 23 #394 X 28 Y 28A	Raining 2017	Post 3	2017-10-06	0	1				1		0			0		1		0	0	0	0	0	0
7	1		C 23 #392 X 28 Y 28A	Raining 2017	Post 3	2017-10-06	0	0				0		0			0		0		0	0	0	0	0	0
7	1		C 23 #386 X 28 Y 28A	Raining 2017	Post 3	2017-10-06	0	0				0		0			0		0		0	0	0	0	0	0
7	1		C 23 #384 X 28 Y 28A	Raining 2017	Post 3	2017-10-06	0	0				0		0			0		0		0	0	0	0	0	0
7	1		C 28 #365 X 23 ESQ.	Raining 2017	Post 3	2017-10-06	0	1				1		0			0		1		0	0	0	0	0	0
7	1		C 25 #395 X 28 Y 28A	Raining 2017	Post 3	2017-10-06	0	0				0		0			0		0		0	0	0	0	0	0
7	1		C 25 #393 X 28 Y 28A	Raining 2017	Post 3	2017-10-06	0	0				0		0			0		0		0	0	0	0	0	0
7	1		C 28A #366 X 23 Y 25	Raining 2017	Post 3	2017-10-06	1	1				1		1			0		0		0	0	0	0	0	0
7	1		C 30 #354 X 21 Y 19	Raining 2017	Post 3	2017-10-06	0	0				0		0			0		0		0	0	0	0	0	0
7	1		C 19 #382 X 28 Y 30	Raining 2017	Post 3	2017-10-06	1	2				1		1			0		1		0	0	0	0	0	0
7	1		C 28 #340 X 19 ESQ.	Raining 2017	Post 3	2017-10-06	0	0				0		0			0		0		0	0	0	0	0	0
8	1		C 30 #344 X 17 Y 19	Raining 2017	Post 3	2017-10-09	2	3				1		2			0		1		0	0	0	0	0	0
8	1		C 30 #342 X 17 Y 19	Raining 2017	Post 3	2017-10-09	0	0				0		0			0		0		0	0	0	0	0	0
8	1		C 17 #400 X 28 Y 30	Raining 2017	Post 3	2017-10-09	0	3				1		0			1		2		0	0	0	0	0	0
8	1		C 17 #392 X 28 Y 30	Raining 2017	Post 3	2017-10-09	0	0				0		0			0		0		0	0	0	0	0	0
8	1		C 17 #386 X 28 Y 30	Raining 2017	Post 3	2017-10-09	0	0				0		0			0		0		0	0	0	0	0	0
8	1		C 17 #382 X 28 Y 30	Raining 2017	Post 3	2017-10-09	0	0				0		0			0		0		0	0	0	0	0	0
8	1		C 17 #384 X 28 Y 30	Raining 2017	Post 3	2017-10-09	0	0				0		0			0		0		0	0	0	0	0	0
8	1		C 28 #343 X 17 Y 19	Raining 2017	Post 3	2017-10-09	1	1				1		1			0		0		0	0	0	0	0	0
8	1		C 19 #383 X 28 Y 30	Raining 2017	Post 3	2017-10-09	0	0				0		0			0		0		0	0	0	0	0	0
8	1		C 19 #389 X 28 Y 30	Raining 2017	Post 3	2017-10-09	0	0				0		0			0		0		0	0	0	0	0	0
8	1		C 19 # 393 X 28 Y 30	Raining 2017	Post 3	2017-10-09	0	0				0		0			0		0		0	0	0	0	0	0
8	1		C 19 #395 X 28 Y 30	Raining 2017	Post 3	2017-10-09	0	1				1		0			0		1		0	0	0	0	0	0
8	1		C 19 #401 X 28 Y 30	Raining 2017	Post 3	2017-10-09	0	0				0		0			0		0		0	0	0	0	0	0
8	1		C 17 #401 X 28 Y 30	Raining 2017	Post 3	2017-10-09	0	6				1		0			0		6		0	0	0	0	0	0
8	1		C 17 #399 X28 Y 30	Raining 2017	Post 3	2017-10-09	0	0				0		0			0		0		0	0	0	0	0	0
8	1		C 19 #411 X 30 Y 32	Raining 2017	Post 3	2017-10-09	0	0				0		0			0		0		0	0	0	0	0	0
8	1		C 19 #415 X 30 Y 32	Raining 2017	Post 3	2017-10-09	0	0				0		0			0		0		0	0	0	0	0	0
8	1		C 19 #419 X 30 Y 32	Raining 2017	Post 3	2017-10-09	0	0				0		0			0		0		0	0	0	0	0	0
8	1		C 19 #425 X 30 Y 32	Raining 2017	Post 3	2017-10-09	0	0				0		0			0		0		0	0	0	0	0	0
8	1		C 19 #429 X 30 Y 32	Raining 2017	Post 3	2017-10-09	0	1				1		0			1		0		0	0	0	0	0	0
8	1		C 32 #342 X 17 Y 19	Raining 2017	Post 3	2017-10-09	1	1				1		1			0		0		0	0	0	0	0	0
8	1		C 17 #424 X 30 Y 32	Raining 2017	Post 3	2017-10-09	3	3				1		3			0		0		0	0	0	0	0	0
8	1		C 17 #414 X 30 Y 32	Raining 2017	Post 3	2017-10-09	0	0				0		0			0		0		0	0	0	0	0	0
8	1		C 30 #343 X 17 Y 19	Raining 2017	Post 3	2017-10-09	0	0				0		0			0		0		0	0	0	0	0	0
8	1		C 30 #345 X 17 Y 19	Raining 2017	Post 3	2017-10-09	0	0				0		0			0		0		0	0	0	0	0	0
8	1		C 30 #338 X 15 Y 17	Raining 2017	Post 3	2017-10-09	0	0				0		0			0		0		0	0	1	0	0	0
8	1		C 15 #402 X 28 Y 30	Raining 2017	Post 3	2017-10-09	0	3				1		0			1		2		0	0	0	0	0	0
8	1		C 15 #390 X 28 Y 30	Raining 2017	Post 3	2017-10-09	0	0				0		0			0		0		0	0	0	0	0	0
8	1		C 15 #386 X 28 Y 30	Raining 2017	Post 3	2017-10-09	0	0				0		0			0		0		0	0	0	0	0	0
8	1		C 15 #382 X 28 Y 30	Raining 2017	Post 3	2017-10-09	0	0				0		0			0		0		0	0	0	0	0	0
9	0		C 17 #419 X 30 Y 32	Raining 2017	Post 3	2017-10-10	0	0				0		0			0		0		0	0	1	0	0	0
9	0		C 15 #419 X 30 Y 32	Raining 2017	Post 3	2017-10-10	0	1				1		0			0		0		1	0	1	0	0	0
9	0		C 15 #416 X 30 Y 32	Raining 2017	Post 3	2017-10-10	0	2				1		0			0		2		0	0	0	0	0	0
9	0		C 15 #407 X 30 Y 32	Raining 2017	Post 3	2017-10-10	0	1				1		0			0		1		0	0	0	0	0	0
9	0		C 28 #331 X 15 Y 13	Raining 2017	Post 3	2017-10-10	0	0				0		0			0		0		0	0	0	0	0	0
9	0		C 13 #386 X 28 Y 30	Raining 2017	Post 3	2017-10-10	0	1				1		0			1		0		0	0	0	0	0	0
9	0		C 13 #392 X 28 Y 30	Raining 2017	Post 3	2017-10-10	3	3				1		3			0		0		0	0	0	0	0	0
9	0		C 13 #402 X 30 Y 32	Raining 2017	Post 3	2017-10-10	0	0				0		0			0		0		0	0	0	0	0	0
9	0		C 13 #424 X 30 Y 32	Raining 2017	Post 3	2017-10-10	2	4				1		2			1		1		0	0	0	0	0	0
9	0		C 13 #384 X 28 Y 30	Raining 2017	Post 3	2017-10-10	0	0				0		0			0		0		0	0	0	0	0	0
9	0		C 13 #374 X 28 Y 30	Raining 2017	Post 3	2017-10-10	0	0				0		0			0		0		0	0	0	0	0	0
9	0		C 28 #325 X 13 Y 15	Raining 2017	Post 3	2017-10-10	0	1				1		0			0		1		0	0	0	0	0	0
9	0		C 15 #379 X 28 Y 30	Raining 2017	Post 3	2017-10-10	2	3				1		2			0		1		0	0	0	0	0	0
9	0		C 15 #381 X 28 Y 30	Raining 2017	Post 3	2017-10-10	0	0				0		0			0		0		0	0	0	0	0	0
9	0		C 13 #385 X 28 Y 30	Raining 2017	Post 3	2017-10-10	5	5				1		5			0		0		0	0	0	0	0	0
9	0		C 13 #387 X 28 Y 30	Raining 2017	Post 3	2017-10-10	0	0				0		0			0		0		0	0	0	0	0	0
9	0		C 13 #404 X 30 Y 32	Raining 2017	Post 3	2017-10-10	2	4				1		2			1		1		0	0	0	0	0	0
9	0		C 13 #412 X 30 Y 32	Raining 2017	Post 3	2017-10-10	0	0				0		0			0		0		0	0	0	0	0	0
9	0		C 15 #417 X 30 Y 32	Raining 2017	Post 3	2017-10-10	0	0				0		0			0		0		0	0	0	0	0	0
9	0		C 15 #418 X 30 Y 32	Raining 2017	Post 3	2017-10-10	0	0				0		0			0		0		0	0	0	0	0	0
9	0		C 17 #429 X 30 Y 32	Raining 2017	Post 3	2017-10-10	3	3				1		3			0		0		0	0	0	0	0	0
9	0		C 17 #427 X 30 Y 32	Raining 2017	Post 3	2017-10-10	1	1				1		1			0		0		0	0	0	0	0	0
9	0		C 17 #411 X 30 Y 32	Raining 2017	Post 3	2017-10-10	0	0				0		0			0		0		0	0	0	0	0	0
9	0		C 17 #417 X 30 Y 32	Raining 2017	Post 3	2017-10-10	0	1				1		0			0		1		0	0	0	0	0	0
9	0		C 17 #405 X 30 Y 32	Raining 2017	Post 3	2017-10-10	0	1				1		0			0		1		0	0	0	0	0	0
9	0		C 15 #421 X 30 Y 32	Raining 2017	Post 3	2017-10-10	0	2				1		0			1		1		0	0	0	0	0	0
9	0		C 15 #413 X 30 Y 32	Raining 2017	Post 3	2017-10-10	0	0				0		0			0		0		0	0	0	0	0	0
9	0		C 30 #333 X 15 Y 17	Raining 2017	Post 3	2017-10-10	0	0				0		0			0		0		0	0	0	0	0	0
9	0		C 30 #229 X 13 Y 15	Raining 2017	Post 3	2017-10-10	0	0				0		0			0		0		0	0	0	0	0	0
9	0		C 30 #327 X 13 Y 15	Raining 2017	Post 3	2017-10-10	0	0				0		0			0		0		0	0	0	0	0	0
10	0		C 30 #312 X 28 Y 30	Raining 2017	Post 3	2017-10-10	0	0				0		0			0		0		0	0	0	0	0	0
10	0		C 9 #394 X 28 Y 30	Raining 2017	Post 3	2017-10-10	2	2				1		2			0		0		0	0	0	0	0	0
10	0		C 9 #397 X 28 Y 30	Raining 2017	Post 3	2017-10-10	0	0				0		0			0		0		0	0	0	0	0	0
10	0		C 9 #375 X 28 Y 30	Raining 2017	Post 3	2017-10-10	0	1				1		0			0		1		0	0	0	0	0	0
10	0		C 28 #315 X 9 Y 11	Raining 2017	Post 3	2017-10-10	1	2				1		1			1		0		0	0	0	0	0	0
10	0		C 11 #372 X 28 Y 30	Raining 2017	Post 3	2017-10-10	0	0				0		0			0		0		0	0	0	0	0	0
10	0		C 11 #375 X 28 Y 30	Raining 2017	Post 3	2017-10-10	0	0				0		0			0		0		0	0	0	0	0	0
10	0		C 11 #377 X 28 Y 30	Raining 2017	Post 3	2017-10-10	0	0				0		0			0		0		0	0	0	0	0	0
10	0		C 11 #380 X 28 Y 30	Raining 2017	Post 3	2017-10-10	0	0				0		0			0		0		0	0	1	0	0	0
10	0		C 11 #384 X 28 Y 30	Raining 2017	Post 3	2017-10-10	1	2				0		1			1		0		0	0	0	0	0	0
10	0		C 11 #387 X 28 Y 30	Raining 2017	Post 3	2017-10-10	0	0				0		0			0		0		0	0	0	0	0	0
10	0		C 11 #389 X 28 Y 30	Raining 2017	Post 3	2017-10-10	1	1				1		1			0		0		0	0	0	0	0	0
10	0		C 11 #391 X 28 Y 30	Raining 2017	Post 3	2017-10-10	0	0				0		0			0		0		0	0	0	0	0	0
10	0		C 11 #398 X 28 Y 30	Raining 2017	Post 3	2017-10-10	2	4				1		2			0		2		0	0	0	0	0	0
10	0		C 30 #320 X 13 Y 11	Raining 2017	Post 3	2017-10-10	0	0				0		0			0		0		0	0	0	0	0	0
10	0		C 13 #401 X 30 Y 32	Raining 2017	Post 3	2017-10-10	0	0				0		0			0		0		0	0	0	0	0	0
10	0		C 13 #405 X 30 Y 32	Raining 2017	Post 3	2017-10-10	2	2				1		2			0		0		0	0	0	0	0	0
10	0		C 11 #412 X 30 Y 32	Raining 2017	Post 3	2017-10-10	0	0				0		0			0		0		0	0	0	0	0	0
10	0		C 11 #408 X 30 Y 32	Raining 2017	Post 3	2017-10-10	5	5				1		5			0		0		0	0	0	0	0	0
10	0		C 11 #402 X 30 Y 32	Raining 2017	Post 3	2017-10-10	1	1				1		1			0		0		0	0	0	0	0	0
10	0		C 11 #400 X 30 Y 32	Raining 2017	Post 3	2017-10-10	1	1				1		1			0		0		0	0	0	0	0	0
10	0		C 30 #317 X 11 Y 13	Raining 2017	Post 3	2017-10-10	1	1				1		1			0		0		0	0	0	0	0	0
10	0		C 30 #319 X 11 Y 13	Raining 2017	Post 3	2017-10-10	0	1				1		0			1		0		0	0	0	0	0	0
10	0		C 13 #393 X 28 Y 30	Raining 2017	Post 3	2017-10-10	0	0				0		0			0		0		0	0	0	0	0	0
10	0		C 13 #387 X 28 Y 30	Raining 2017	Post 3	2017-10-10	0	0				0		0			0		0		0	0	0	0	0	0
10	0		C 13 #379 X 28 Y 30	Raining 2017	Post 3	2017-10-10	0	0				0		0			0		0		0	0	0	0	0	0
10	0		C 13 #375 X 28 Y 30	Raining 2017	Post 3	2017-10-10	1	1				1		1			0		0		0	0	0	0	0	0
10	0		C 11 #404 X 30 Y 32	Raining 2017	Post 3	2017-10-10	0	1				1		0			1		0		0	0	0	0	0	0
10	0		C 11 #410 X 30 Y 32	Raining 2017	Post 3	2017-10-10	0	0				0		0			0		0		0	0	0	0	0	0
10	0		C 11 #406 X 30 Y 32	Raining 2017	Post 3	2017-10-10	2	2				1		2			0		0

## Sheet: DB_stata_Base con pools
Cluster	Arm	ID	Season	Study	Date	N_Ae	N_AeF	N_AeBF	Pos_Ae	Pos_AeF	Pos_AeBF	Pos_Pools_AeF	Pos_PoolsZIK_AeF	N_Pools__AeF	N_PoolZIK__AeF	Pos_Pools_AeBF	Pos_PoolsZIK_AeBF	Pos_Pools_AeNBF	Pos_PoolsZIK_AeNBF
1	0	JP1-579	Raining 2016	Post 1	2016-10-12	0	0	0	0	0	0	0	0	0	0	0	0	0	0
1	0	JP1-580	Raining 2016	Post 1	2016-10-12	3	2	2	1	1	1	1	1	2	1	1	1	0	0
1	0	JP1-432	Raining 2016	Post 1	2016-10-12	0	0	0	0	0	0	0	0	0	0	0	0	0	0
1	0	JP1-581	Raining 2016	Post 1	2016-10-12	0	0	0	0	0	0	0	0	0	0	0	0	0	0
1	0	JP1-441	Raining 2016	Post 1	2016-10-12	0	0	0	0	0	0	0	0	0	0	0	0	0	0
1	0	JP1-582	Raining 2016	Post 1	2016-10-12	1	1	1	1	1	1	1	1	1	1	1	1	0	0
1	0	JP1-430	Raining 2016	Post 1	2016-10-12	1	1	1	1	1	1	1	0	1	0	1	0	0	0
1	0	JP1-429	Raining 2016	Post 1	2016-10-12	1	1	1	1	1	1	1	1	1	1	1	1	0	0
1	0	JP1-583	Raining 2016	Post 1	2016-10-12	0	0	0	0	0	0	0	0	0	0	0	0	0	0
1	0	JP1-410	Raining 2016	Post 1	2016-10-12	0	0	0	0	0	0	0	0	0	0	0	0	0	0
1	0	JP1-408	Raining 2016	Post 1	2016-10-12	4	1	1	1	1	1	1	1	1	1	1	1	0	0
1	0	JP1-409	Raining 2016	Post 1	2016-10-12	9	4	3	1	1	1	1	0	4	0	1	0	1	0
1	0	JP1-438	Raining 2016	Post 1	2016-10-12	0	0	0	0	0	0	0	0	0	0	0	0	0	0
1	0	JP1-413	Raining 2016	Post 1	2016-10-12	3	2	1	1	1	1	1	1	2	2	1	1	1	1
1	0	JP1-416	Raining 2016	Post 1	2016-10-12	1	1	1	1	1	1	1	1	1	1	1	1	0	0
1	0	JP1-418	Raining 2016	Post 1	2016-10-12	2	1	1	1	1	1	1	1	1	1	1	1	0	0
1	0	JP1-417	Raining 2016	Post 1	2016-10-12	1	1	1	1	1	1	1	1	1	1	1	1	0	0
1	0	JP1-414	Raining 2016	Post 1	2016-10-12	3	2	2	1	1	1	1	1	2	1	1	1	0	0
1	0	JP1-436	Raining 2016	Post 1	2016-10-12	1	0	0	1	0	0	0	0	0	0	0	0	0	0
1	0	JP1-584	Raining 2016	Post 1	2016-10-12	6	3	1	1	1	1	1	1	3	1	1	0	1	1
1	0	JP1-433	Raining 2016	Post 1	2016-10-12	1	1	0	1	1	0	1	0	1	0	0	0	1	0
1	0	JP1-585	Raining 2016	Post 1	2016-10-12	1	0	0	1	0	0	0	0	0	0	0	0	0	0
1	0	JP1-431	Raining 2016	Post 1	2016-10-12	1	1	0	1	1	0	1	0	1	0	0	0	1	0
1	0	JP1-423	Raining 2016	Post 1	2016-10-12	0	0	0	0	0	0	0	0	0	0	0	0	0	0
1	0	JP1-422	Raining 2016	Post 1	2016-10-12	0	0	0	0	0	0	0	0	0	0	0	0	0	0
1	0	JP1-419	Raining 2016	Post 1	2016-10-12	1	0	0	1	0	0	0	0	0	0	0	0	0	0
1	0	JP1-420	Raining 2016	Post 1	2016-10-12	1	0	0	1	0	0	0	0	0	0	0	0	0	0
1	0	JP1-586	Raining 2016	Post 1	2016-10-12	0	0	0	0	0	0	0	0	0	0	0	0	0	0
1	0	JP1-587	Raining 2016	Post 1	2016-10-12	0	0	0	0	0	0	0	0	0	0	0	0	0	0
1	0	JP1-588	Raining 2016	Post 1	2016-10-12	1	0	0	1	0	0	0	0	0	0	0	0	0	0
4	0	JP4-589	Raining 2016	Post 1	2016-10-13	0	0	0	0	0	0	0	0	0	0	0	0	0	0
4	0	JP4-459	Raining 2016	Post 1	2016-10-13	2	2	2	1	1	1	1	1	2	1	1	1	0	0
4	0	JP4-590	Raining 2016	Post 1	2016-10-13	0	0	0	0	0	0	0	0	0	0	0	0	0	0
4	0	JP4-591	Raining 2016	Post 1	2016-10-13	5	2	2	1	1	1	1	1	2	1	1	1	0	0
4	0	JP4-470	Raining 2016	Post 1	2016-10-13	0	0	0	0	0	0	0	0	0	0	0	0	0	0
4	0	JP4-592	Raining 2016	Post 1	2016-10-13	1	0	0	1	0	0	0	0	0	0	0	0	0	0
4	0	JP4-458	Raining 2016	Post 1	2016-10-13	0	0	0	0	0	0	0	0	0	0	0	0	0	0
4	0	JP4-593	Raining 2016	Post 1	2016-10-13	1	0	0	1	0	0	0	0	0	0	0	0	0	0
4	0	JP4-456	Raining 2016	Post 1	2016-10-13	0	0	0	0	0	0	0	0	0	0	0	0	0	0
4	0	JP4-594	Raining 2016	Post 1	2016-10-13	0	0	0	0	0	0	0	0	0	0	0	0	0	0
4	0	JP4-452	Raining 2016	Post 1	2016-10-13	1	1	1	1	1	1	1	1	1	1	1	1	0	0
4	0	JP4-453	Raining 2016	Post 1	2016-10-13	0	0	0	0	0	0	0	0	0	0	0	0	0	0
4	0	JP4-454	Raining 2016	Post 1	2016-10-13	0	0	0	0	0	0	0	0	0	0	0	0	0	0
4	0	JP4-595	Raining 2016	Post 1	2016-10-13	1	0	0	1	0	0	0	0	0	0	0	0	0	0
4	0	JP4-460	Raining 2016	Post 1	2016-10-13	2	1	1	1	1	1	1	1	1	1	1	1	0	0
4	0	JP4-596	Raining 2016	Post 1	2016-10-13	1	1	1	1	1	1	1	1	1	1	1	1	0	0
4	0	JP4-597	Raining 2016	Post 1	2016-10-13	0	0	0	0	0	0	0	0	0	0	0	0	0	0
4	0	JP4-449	Raining 2016	Post 1	2016-10-13	2	2	1	1	1	1	1	1	2	1	1	1	1	0
4	0	JP4-598	Raining 2016	Post 1	2016-10-13	0	0	0	0	0	0	0	0	0	0	0	0	0	0
4	0	JP4-599	Raining 2016	Post 1	2016-10-13	0	0	0	0	0	0	0	0	0	0	0	0	0	0
4	0	JP4-600	Raining 2016	Post 1	2016-10-13	19	4	1	1	1	1	1	1	4	2	1	1	1	1
4	0	JP4-601	Raining 2016	Post 1	2016-10-13	7	2	0	1	1	0	1	1	2	1	0	0	1	1
4	0	JP4-602	Raining 2016	Post 1	2016-10-13	1	1	0	1	1	0	1	0	1	0	0	0	1	0
4	0	JP4-603	Raining 2016	Post 1	2016-10-13	1	1	1	1	1	1	1	1	1	1	1	1	0	0
4	0	JP4-445	Raining 2016	Post 1	2016-10-13	1	1	1	1	1	1	1	1	1	1	1	1	0	0
4	0	JP4-462	Raining 2016	Post 1	2016-10-13	1	1	1	1	1	1	1	1	1	1	1	1	0	0
4	0	JP4-604	Raining 2016	Post 1	2016-10-13	0	0	0	0	0	0	0	0	0	0	0	0	0	0
4	0	JP4-605	Raining 2016		2016-10-13	3	1	1	1	1	1	1	1	1	1	1	1	0	0
4	0	JP4-447	Raining 2016	Post 1	2016-10-13	0	0	0	0	0	0	0	0	0	0	0	0	0	0
4	0	JP4-466	Raining 2016	Post 1	2016-10-13	1	0	0	1	0	0	0	0	0	0	0	0	0	0
6	0	JP6-606	Raining 2016	Post 1	2016-10-14	0	0	0	0	0	0	0	0	0	0	0	0	0	0
6	0	JP6-492	Raining 2016	Post 1	2016-10-14	0	0	0	0	0	0	0	0	0	0	0	0	0	0
6	0	JP6-607	Raining 2016	Post 1	2016-10-14	1	1	0	1	1	0	1	0	1	0	0	0	1	0
6	0	JP6-471	Raining 2016	Post 1	2016-10-14	2	1	1	1	1	1	1	1	1	1	1	1	0	0
6	0	JP6-608	Raining 2016	Post 1	2016-10-14	0	0	0	0	0	0	0	0	0	0	0	0	0	0
6	0	JP6-472	Raining 2016	Post 1	2016-10-14	0	0	0	0	0	0	0	0	0	0	0	0	0	0
6	0	JP6-609	Raining 2016	Post 1	2016-10-14	0	0	0	0	0	0	0	0	0	0	0	0	0	0
6	0	JP6-610	Raining 2016	Post 1	2016-10-14	0	0	0	0	0	0	0	0	0	0	0	0	0	0
6	0	JP6-611	Raining 2016	Post 1	2016-10-14	4	3	3	1	1	1	1	1	3	1	1	1	0	0
6	0	JP6-488	Raining 2016	Post 1	2016-10-14	0	0	0	0	0	0	0	0	0	0	0	0	0	0
6	0	JP6-481	Raining 2016	Post 1	2016-10-14	0	0	0	0	0	0	0	0	0	0	0	0	0	0
6	0	JP6-475	Raining 2016	Post 1	2016-10-14	0	0	0	0	0	0	0	0	0	0	0	0	0	0
6	0	JP6-500	Raining 2016	Post 1	2016-10-14	0	0	0	0	0	0	0	0	0	0	0	0	0	0
6	0	JP6-494	Raining 2016	Post 1	2016-10-14	0	0	0	0	0	0	0	0	0	0	0	0	0	0
6	0	JP6-612	Raining 2016	Post 1	2016-10-14	0	0	0	0	0	0	0	0	0	0	0	0	0	0
6	0	JP6-613	Raining 2016	Post 1	2016-10-14	0	0	0	0	0	0	0	0	0	0	0	0	0	0
6	0	JP6-614	Raining 2016	Post 1	2016-10-14	0	0	0	0	0	0	0	0	0	0	0	0	0	0
6	0	JP6-615	Raining 2016	Post 1	2016-10-14	5	3	3	1	1	1	1	1	3	1	1	1	0	0
6	0	JP6-616	Raining 2016	Post 1	2016-10-14	0	0	0	0	0	0	0	0	0	0	0	0	0	0
6	0	JP6-617	Raining 2016	Post 1	2016-10-14	0	0	0	0	0	0	0	0	0	0	0	0	0	0
6	0	JP6-618	Raining 2016	Post 1	2016-10-14	6	4	4	1	1	1	1	1	4	1	1	1	0	0
6	0	JP6-619	Raining 2016	Post 1	2016-10-14	2	2	0	1	1	0	1	1	2	1	0	0	1	1
6	0	JP6-498	Raining 2016	Post 1	2016-10-14	1	1	0	1	1	0	1	0	1	0	0	0	1	0
6	0	JP6-496	Raining 2016	Post 1	2016-10-14	3	3	3	1	1	1	1	1	3	1	1	1	0	0
6	0	JP6-620	Raining 2016	Post 1	2016-10-14	0	0	0	0	0	0	0	0	0	0	0	0	0	0
6	0	JP6-621	Raining 2016	Post 1	2016-10-14	1	1	1	1	1	1	1	1	1	1	1	1	0	0
6	0	JP6-622	Raining 2016	Post 1	2016-10-14	1	0	0	1	0	0	0	0	0	0	0	0	0	0
6	0	JP6-477	Raining 2016	Post 1	2016-10-14	1	1	1	1	1	1	1	1	1	1	1	1	0	0
6	0	JP6-482	Raining 2016	Post 1	2016-10-14	1	1	0	1	1	0	1	1	1	1	0	0	1	1
6	0	JP6-499	Raining 2016	Post 1	2016-10-14	2	1	0	1	1	0	1	0	1	0	0	0	1	0
9	0	JP9-543	Raining 2016	Post 1	2016-10-18	1	1	1	1	1	1	1	0	1	0	1	0	0	0
9	0	JP9-537	Raining 2016	Post 1	2016-10-18	22	4	2	1	1	1	1	1	4	1	1	1	1	0
9	0	JP9-528	Raining 2016	Post 1	2016-10-18	13	7	2	1	1	1	1	1	7	2	1	1	1	1
9	0	JP9-533	Raining 2016	Post 1	2016-10-18	13	7	6	1	1	1	1	1	7	1	1	1	1	0
9	0	JP9-534	Raining 2016	Post 1	2016-10-18	2	1	1	1	1	1	1	1	1	1	1	1	0	0
9	0	JP9-529	Raining 2016	Post 1	2016-10-18	2	0	0	1	0	0	0	0	0	0	0	0	0	0
9	0	JP9-507	Raining 2016	Post 1	2016-10-18	8	4	4	1	1	1	1	1	4	1	1	1	0	0
9	0	JP9-535	Raining 2016	Post 1	2016-10-18	0	0	0	0	0	0	0	0	0	0	0	0	0	0
9	0	JP9-536	Raining 2016	Post 1	2016-10-18	1	0	0	1	0	0	0	0	0	0	0	0	0	0
9	0	JP9-623	Raining 2016	Post 1	2016-10-18	0	0	0	0	0	0	0	0	0	0	0	0	0	0
9	0	JP9-510	Raining 2016	Post 1	2016-10-18	1	0	0	1	0	0	0	0	0	0	0	0	0	0
9	0	JP9-624	Raining 2016	Post 1	2016-10-18	2	1	1	1	1	1	1	1	1	1	1	1	0	0
9	0	JP9-625	Raining 2016	Post 1	2016-10-18	5	0	0	1	0	0	0	0	0	0	0	0	0	0
9	0	JP9-544	Raining 2016	Post 1	2016-10-18	0	0	0	0	0	0	0	0	0	0	0	0	0	0
9	0	JP9-520	Raining 2016	Post 1	2016-10-18	0	0	0	0	0	0	0	0	0	0	0	0	0	0
9	0	JP9-626	Raining 2016	Post 1	2016-10-18	0	0	0	0	0	0	0	0	0	0	0	0	0	0
9	0	JP9-539	Raining 2016	Post 1	2016-10-18	8	3	3	1	1	1	1	1	3	1	1	1	0	0
9	0	JP9-522	Raining 2016	Post 1	2016-10-18	1	0	0	1	0	0	0	0	0	0	0	0	0	0
9	0	JP9-523	Raining 2016	Post 1	2016-10-18	1	0	0	1	0	0	0	0	0	0	0	0	0	0
9	0	JP9-542	Raining 2016	Post 1	2016-10-18	0	0	0	0	0	0	0	0	0	0	0	0	0	0
9	0	JP9-627	Raining 2016	Post 1	2016-10-18	0	0	0	0	0	0	0	0	0	0	0	0	0	0
9	0	JP9-628	Raining 2016	Post 1	2016-10-18	2	2	1	1	1	1	1	1	2	2	1	1	1	1
9	0	JP9-524	Raining 2016	Post 1	2016-10-18	1	0	0	1	0	0	0	0	0	0	0	0	0	0
9	0	JP9-629	Raining 2016	Post 1	2016-10-18	0	0	0	0	0	0	0	0	0	0	0	0	0	0
9	0	JP9-630	Raining 2016	Post 1	2016-10-18	0	0	0	0	0	0	0	0	0	0	0	0	0	0
9	0	JP9-538	Raining 2016	Post 1	2016-10-18	0	0	0	0	0	0	0	0	0	0	0	0	0	0
9	0	JP9-513	Raining 2016	Post 1	2016-10-18	2	2	1	1	1	1	1	1	2	1	1	1	1	0
9	0	JP9-511	Raining 2016	Post 1	2016-10-18	2	2	1	1	1	1	1	1	2	2	1	1	1	1
9	0	JP9-530	Raining 2016	Post 1	2016-10-18	1	1	1	1	1	1	1	1	1	1	1	1	0	0
9	0	JP9-631	Raining 2016	Post 1	2016-10-18	0	0	0	0	0	0	0	0	0	0	0	0	0	0
10	0	JP10-558	Raining 2016	Post 1	2016-10-19	1	1	0	1	1	0	1	0	1	0	0	0	1	0
10	0	JP10-575	Raining 2016	Post 1	2016-10-19	1	0	0	1	0	0	0	0	0	0	0	0	0	0
10	0	JP10-570	Raining 2016	Post 1	2016-10-19	3	0	0	1	0	0	0	0	0	0	0	0	0	0
10	0	JP10-567	Raining 2016	Post 1	2016-10-19	0	0	0	0	0	0	0	0	0	0	0	0	0	0
10	0	JP10-566	Raining 2016	Post 1	2016-10-19	2	1	1	1	1	1	1	1	1	1	1	1	0	0
10	0	JP10-565	Raining 2016	Post 1	2016-10-19	3	0	0	1	0	0	0	0	0	0	0	0	0	0
10	0	JP10-572	Raining 2016	Post 1	2016-10-19	0	0	0	0	0	0	0	0	0	0	0	0	0	0
10	0	JP10-632	Raining 2016	Post 1	2016-10-19	0	0	0	0	0	0	0	0	0	0	0	0	0	0
10	0	JP10-562	Raining 2016	Post 1	2016-10-19	0	0	0	0	0	0	0	0	0	0	0	0	0	0
10	0	JP10-633	Raining 2016	Post 1	2016-10-19	2	0	0	1	0	0	0	0	0	0	0	0	0	0
10	0	JP10-634	Raining 2016	Post 1	2016-10-19	1	0	0	1	0	0	0	0	0	0	0	0	0	0
10	0	JP10-635	Raining 2016	Post 1	2016-10-19	1	1	1	1	1	1	1	1	1	1	1	1	0	0
10	0	JP10-551	Raining 2016	Post 1	2016-10-19	1	0	0	1	0	0	0	0	0	0	0	0	0	0
10	0	JP10-557	Raining 2016	Post 1	2016-10-19	0	0	0	0	0	0	0	0	0	0	0	0	0	0
10	0	JP10-569	Raining 2016	Post 1	2016-10-19	0	0	0	0	0	0	0	0	0	0	0	0	0	0
10	0	JP10-559	Raining 2016	Post 1	2016-10-19	1	1	1	1	1	1	1	1	1	1	1	1	0	0
10	0	JP10-636	Raining 2016	Post 1	2016-10-19	2	1	1	1	1	1	1	1	1	1	1	1	0	0
10	0	JP10-637	Raining 2016	Post 1	2016-10-19	4	4	2	1	1	1	1	1	4	1	1	1	1	0
10	0	JP10-552	Raining 2016	Post 1	2016-10-19	0	0	0	0	0	0	0	0	0	0	0	0	0	0
10	0	JP10-638	Raining 2016	Post 1	2016-10-19	0	0	0	0	0	0	0	0	0	0	0	0	0	0
10	0	JP10-577	Raining 2016	Post 1	2016-10-19	0	0	0	0	0	0	0	0	0	0	0	0	0	0
10	0	JP10-639	Raining 2016	Post 1	2016-10-19	0	0	0	0	0	0	0	0	0	0	0	0	0	0
10	0	JP10-576	Raining 2016	Post 1	2016-10-19	6	4	3	1	1	1	1	1	4	1	1	1	1	0
10	0	JP10-640	Raining 2016	Post 1	2016-10-19	16	10	9	1	1	1	1	1	10	1	1	1	1	0
10	0	JP10-641	Raining 2016	Post 1	2016-10-19	7	1	1	1	1	1	1	0	1	0	1	0	0	0
10	0	JP10-547	Raining 2016	Post 1	2016-10-19	19	4	2	1	1	1	1	1	4	1	1	1	1	0
10	0	JP10-546	Raining 2016	Post 1	2016-10-19	29	8	3	1	1	1	1	1	8	1	1	1	1	0
10	0	JP10-642	Raining 2016	Post 1	2016-10-19	3	2	2	1	1	1	1	1	2	1	1	1	0	0
10	0	JP10-643	Raining 2016	Post 1	2016-10-19	9	4	3	1	1	1	1	1	4	1	1	1	1	0
10	0	JP10-644	Raining 2016	Post 1	2016-10-19	6	5	4	1	1	1	1	1	5	1	1	1	1	0
3	1	JP3-94	Raining 2016	Post 1	2016-10-24	3	1	1	1	1	1	1	1	1	1	1	1	0	0
3	1	JP3-107	Raining 2016	Post 1	2016-10-24	0	0	0	0	0	0	0	0	0	0	0	0	0	0
3	1	JP3-114	Raining 2016	Post 1	2016-10-24	2	2	2	1	1	1	1	0	2	0	1	0	0	0
3	1	JP3-139	Raining 2016	Post 1	2016-10-24	0	0	0	0	0	0	0	0	0	0	0	0	0	0
3	1	JP3-132	Raining 2016	Post 1	2016-10-24	0	0	0	0	0	0	0	0	0	0	0	0	0	0
3	1	JP3-106	Raining 2016	Post 1	2016-10-24	0	0	0	0	0	0	0	0	0	0	0	0	0	0
3	1	JP3-96	Raining 2016	Post 1	2016-10-24	0	0	0	0	0	0	0	0	0	0	0	0	0	0
3	1	JP3-90	Raining 2016	Post 1	2016-10-24	0	0	0	0	0	0	0	0	0	0	0	0	0	0
3	1	JP3-88	Raining 2016	Post 1	2016-10-24	0	0	0	0	0	0	0	0	0	0	0	0	0	0
3	1	JP3-115	Raining 2016	Post 1	2016-10-24	0	0	0	0	0	0	0	0	0	0	0	0	0	0
3	1	JP3-103	Raining 2016	Post 1	2016-10-24	0	0	0	0	0	0	0	0	0	0	0	0	0	0
3	1	JP3-109	Raining 2016	Post 1	2016-10-24	0	0	0	0	0	0	0	0	0	0	0	0	0	0
3	1	JP3-82	Raining 2016	Post 1	2016-10-24	0	0	0	0	0	0	0	0	0	0	0	0	0	0
3	1	JP3-83	Raining 2016	Post 1	2016-10-24	0	0	0	0	0	0	0	0	0	0	0	0	0	0
3	1	JP3-108	Raining 2016	Post 1	2016-10-24	0	0	0	0	0	0	0	0	0	0	0	0	0	0
3	1	JP3-84	Raining 2016	Post 1	2016-10-24	0	0	0	0	0	0	0	0	0	0	0	0	0	0
3	1	JP3-113	Raining 2016	Post 1	2016-10-24	1	1	1	1	1	1	1	1	1	1	1	1	0	0
3	1	JP3-112	Raining 2016	Post 1	2016-10-24	1	1	0	1	1	0	1	0	1	0	0	0	1	0
3	1	JP3-119	Raining 2016	Post 1	2016-10-24	1	0	0	1	0	0	0	0	0	0	0	0	0	0
3	1	JP3-95	Raining 2016	Post 1	2016-10-24	0	0	0	0	0	0	0	0	0	0	0	0	0	0
3	1	JP3-79	Raining 2016	Post 1	2016-10-24	1	1	1	1	1	1	1	1	1	1	1	1	0	0
3	1	JP3-78	Raining 2016	Post 1	2016-10-24	0	0	0	0	0	0	0	0	0	0	0	0	0	0
3	1	JP3-138	Raining 2016	Post 1	2016-10-24	0	0	0	0	0	0	0	0	0	0	0	0	0	0
3	1	JP3-77	Raining 2016	Post 1	2016-10-24	0	0	0	0	0	0	0	0	0	0	0	0	0	0
3	1	JP3-136	Raining 2016	Post 1	2016-10-24	0	0	0	0	0	0	0	0	0	0	0	0	0	0
3	1	JP3-76	Raining 2016	Post 1	2016-10-24	0	0	0	0	0	0	0	0	0	0	0	0	0	0
3	1	JP3-75	Raining 2016	Post 1	2016-10-24	0	0	0	0	0	0	0	0	0	0	0	0	0	0
3	1	JP3-73	Raining 2016	Post 1	2016-10-24	0	0	0	0	0	0	0	0	0	0	0	0	0	0
3	1	JP3-141	Raining 2016	Post 1	2016-10-24	0	0	0	0	0	0	0	0	0	0	0	0	0	0
3	1	JP3-72	Raining 2016	Post 1	2016-10-24	0	0	0	0	0	0	0	0	0	0	0	0	0	0
7	1	JP7-307	Raining 2016	Post 1	2016-10-26	0	0	0	0	0	0	0	0	0	0	0	0	0	0
7	1	JP7-297	Raining 2016	Post 1	2016-10-26	1	1	1	1	1	1	1	1	1	1	1	1	0	0
7	1	JP7-274	Raining 2016	Post 1	2016-10-26	0	0	0	0	0	0	0	0	0	0	0	0	0	0
7	1	JP7-256	Raining 2016	Post 1	2016-10-26	0	0	0	0	0	0	0	0	0	0	0	0	0	0
7	1	JP7-265	Raining 2016	Post 1	2016-10-26	0	0	0	0	0	0	0	0	0	0	0	0	0	0
7	1	JP7-294	Raining 2016	Post 1	2016-10-26	1	1	1	1	1	1	1	1	1	1	1	1	0	0
7	1	JP7-252	Raining 2016	Post 1	2016-10-26	0	0	0	0	0	0	0	0	0	0	0	0	0	0
7	1	JP7-251	Raining 2016	Post 1	2016-10-26	0	0	0	0	0	0	0	0	0	0	0	0	0	0
7	1	JP7-300	Raining 2016	Post 1	2016-10-26	0	0	0	0	0	0	0	0	0	0	0	0	0	0
7	1	JP7-293	Raining 2016	Post 1	2016-10-26	0	0	0	0	0	0	0	0	0	0	0	0	0	0
7	1	JP7-257	Raining 2016	Post 1	2016-10-26	0	0	0	0	0	0	0	0	0	0	0	0	0	0
7	1	JP7-291	Raining 2016	Post 1	2016-10-26	0	0	0	0	0	0	0	0	0	0	0	0	0	0
7	1	JP7-254	Raining 2016	Post 1	2016-10-26	0	0	0	0	0	0	0	0	0	0	0	0	0	0
7	1	JP7-273	Raining 2016	Post 1	2016-10-26	0	0	0	0	0	0	0	0	0	0	0	0	0	0
7	1	JP7-309	Raining 2016	Post 1	2016-10-26	0	0	0	0	0	0	0	0	0	0	0	0	0	0
7	1	JP7-263	Raining 2016	Post 1	2016-10-26	0	0	0	0	0	0	0	0	0	0	0	0	0	0
7	1	JP7-304	Raining 2016	Post 1	2016-10-26	0	0	0	0	0	0	0	0	0	0	0	0	0	0
7	1	JP7-259	Raining 2016	Post 1	2016-10-26	0	0	0	0	0	0	0	0	0	0	0	0	0	0
7	1	JP7-246	Raining 2016	Post 1	2016-10-26	0	0	0	0	0	0	0	0	0	0	0	0	0	0
7	1	JP7-260	Raining 2016	Post 1	2016-10-26	0	0	0	0	0	0	0	0	0	0	0	0	0	0
7	1	JP7-243	Raining 2016	Post 1	2016-10-26	0	0	0	0	0	0	0	0	0	0	0	0	0	0
7	1	JP7-275	Raining 2016	Post 1	2016-10-26	0	0	0	0	0	0	0	0	0	0	0	0	0	0
7	1	JP7-262	Raining 2016	Post 1	2016-10-26	0	0	0	0	0	0	0	0	0	0	0	0	0	0
7	1	JP7-308	Raining 2016	Post 1	2016-10-26	0	0	0	0	0	0	0	0	0	0	0	0	0	0
7	1	JP7-244	Raining 2016	Post 1	2016-10-26	0	0	0	0	0	0	0	0	0	0	0	0	0	0
7	1	JP7-242	Raining 2016	Post 1	2016-10-26	0	0	0	0	0	0	0	0	0	0	0	0	0	0
7	1	JP7-299	Raining 2016	Post 1	2016-10-26	0	0	0	0	0	0	0	0	0	0	0	0	0	0
7	1	JP7-245	Raining 2016	Post 1	2016-10-26	0	0	0	0	0	0	0	0	0	0	0	0	0	0
7	1	JP7-287	Raining 2016	Post 1	2016-10-26	0	0	0	0	0	0	0	0	0	0	0	0	0	0
7	1	JP7-247	Raining 2016	Post 1	2016-10-26	0	0	0	0	0	0	0	0	0	0	0	0	0	0
8	1	JP8-361	Raining 2016	Post 1	2016-10-27	3	1	1	1	1	1	1	1	1	1	1	1	0	0
8	1	JP8-347	Raining 2016	Post 1	2016-10-27	0	0	0	0	0	0	0	0	0	0	0	0	0	0
8	1	JP8-379	Raining 2016	Post 1	2016-10-27	0	0	0	0	0	0	0	0	0	0	0	0	0	0
8	1	JP8-334	Raining 2016	Post 1	2016-10-27	0	0	0	0	0	0	0	0	0	0	0	0	0	0
8	1	JP8-348	Raining 2016	Post 1	2016-10-27	0	0	0	0	0	0	0	0	0	0	0	0	0	0
8	1	JP8-360	Raining 2016	Post 1	2016-10-27	0	0	0	0	0	0	0	0	0	0	0	0	0	0
8	1	JP8-384	Raining 2016	Post 1	2016-10-27	0	0	0	0	0	0	0	0	0	0	0	0	0	0
8	1	JP8-390	Raining 2016	Post 1	2016-10-27	0	0	0	0	0	0	0	0	0	0	0	0	0	0
8	1	JP8-343	Raining 2016	Post 1	2016-10-27	0	0	0	0	0	0	0	0	0	0	0	0	0	0
8	1	JP8-359	Raining 2016	Post 1	2016-10-27	0	0	0	0	0	0	0	0	0	0	0	0	0	0
8	1	JP8-373	Raining 2016	Post 1	2016-10-27	0	0	0	0	0	0	0	0	0	0	0	0	0	0
8	1	JP8-316	Raining 2016	Post 1	2016-10-27	0	0	0	0	0	0	0	0	0	0	0	0	0	0
8	1	JP8-394	Raining 2016	Post 1	2016-10-27	0	0	0	0	0	0	0	0	0	0	0	0	0	0
8	1	JP8-356	Raining 2016	Post 1	2016-10-27	0	0	0	0	0	0	0	0	0	0	0	0	0	0
8	1	JP8-342	Raining 2016	Post 1	2016-10-27	0	0	0	0	0	0	0	0	0	0	0	0	0	0
8	1	JP8-399	Raining 2016	Post 1	2016-10-27	0	0	0	0	0	0	0	0	0	0	0	0	0	0
8	1	JP8-355	Raining 2016	Post 1	2016-10-27	0	0	0	0	0	0	0	0	0	0	0	0	0	0
8	1	JP8-363	Raining 2016	Post 1	2016-10-27	0	0	0	0	0	0	0	0	0	0	0	0	0	0
8	1	JP8-357	Raining 2016	Post 1	2016-10-27	0	0	0	0	0	0	0	0	0	0	0	0	0	0
8	1	JP8-378	Raining 2016	Post 1	2016-10-27	0	0	0	0	0	0	0	0	0	0	0	0	0	0
8	1	JP8-318	Raining 2016	Post 1	2016-10-27	0	0	0	0	0	0	0	0	0	0	0	0	0	0
8	1	JP8-362	Raining 2016	Post 1	2016-10-27	0	0	0	0	0	0	0	0	0	0	0	0	0	0
8	1	JP8-325	Raining 2016	Post 1	2016-10-27	0	0	0	0	0	0	0	0	0	0	0	0	0	0
8	1	JP8-350	Raining 2016	Post 1	2016-10-27	0	0	0	0	0	0	0	0	0	0	0	0	0	0
8	1	JP8-324	Raining 2016	Post 1	2016-10-27	0	0	0	0	0	0	0	0	0	0	0	0	0	0
8	1	JP8-323	Raining 2016	Post 1	2016-10-27	0	0	0	0	0	0	0	0	0	0	0	0	0	0
8	1	JP8-392	Raining 2016	Post 1	2016-10-27	0	0	0	0	0	0	0	0	0	0	0	0	0	0
8	1	JP8-328	Raining 2016	Post 1	2016-10-27	0	0	0	0	0	0	0	0	0	0	0	0	0	0
8	1	JP8-321	Raining 2016	Post 1	2016-10-27	0	0	0	0	0	0	0	0	0	0	0	0	0	0
8	1	JP8-352	Raining 2016	Post 1	2016-10-27	0	0	0	0	0	0	0	0	0	0	0	0	0	0
5	1	JP5-234	Raining 2016	Post 1	2016-10-25	0	0	0	0	0	0	0	0	0	0	0	0	0	0
5	1	JP5-187	Raining 2016	Post 1	2016-10-25	0	0	0	0	0	0	0	0	0	0	0	0	0	0
5	1	JP5-169	Raining 2016	Post 1	2016-10-25	1	0	0	1	0	0	0	0	0	0	0	0	0	0
5	1	JP5-228	Raining 2016	Post 1	2016-10-25	0	0	0	0	0	0	0	0	0	0	0	0	0	0
5	1	JP5-170	Raining 2016	Post 1	2016-10-25	0	0	0	0	0	0	0	0	0	0	0	0	0	0
5	1	JP5-200	Raining 2016	Post 1	2016-10-25	0	0	0	0	0	0	0	0	0	0	0	0	0	0
5	1	JP5-172	Raining 2016	Post 1	2016-10-25	0	0	0	0	0	0	0	0	0	0	0	0	0	0
5	1	JP5-196	Raining 2016	Post 1	2016-10-25	0	0	0	0	0	0	0	0	0	0	0	0	0	0
5	1	JP5-401	Raining 2016	Post 1	2016-10-25	0	0	0	0	0	0	0	0	0	0	0	0	0	0
5	1	JP5-168	Raining 2016	Post 1	2016-10-25	0	0	0	0	0	0	0	0	0	0	0	0	0	0
5	1	JP5-156	Raining 2016	Post 1	2016-10-25	0	0	0	0	0	0	0	0	0	0	0	0	0	0
5	1	JP5-153	Raining 2016	Post 1	2016-10-25	0	0	0	0	0	0	0	0	0	0	0	0	0	0
5	1	JP5-240	Raining 2016	Post 1	2016-10-25	1	1	1	1	1	1	1	1	1	1	1	1	0	0
5	1	JP5-152	Raining 2016	Post 1	2016-10-25	2	2	1	1	1	1	1	1	2	2	1	1	1	1
5	1	JP5-161	Raining 2016	Post 1	2016-10-25	0	0	0	0	0	0	0	0	0	0	0	0	0	0
5	1	JP5-158	Raining 2016	Post 1	2016-10-25	0	0	0	0	0	0	0	0	0	0	0	0	0	0
5	1	JP5-211	Raining 2016	Post 1	2016-10-25	0	0	0	0	0	0	0	0	0	0	0	0	0	0
5	1	JP5-217	Raining 2016	Post 1	2016-10-25	2	2	2	1	1	1	1	1	2	1	1	1	0	0
5	1	JP5-186	Raining 2016	Post 1	2016-10-25	1	1	1	1	1	1	1	1	1	1	1	1	0	0
5	1	JP5-177	Raining 2016	Post 1	2016-10-25	0	0	0	0	0	0	0	0	0	0	0	0	0	0
5	1	JP5-213	Raining 2016	Post 1	2016-10-25	0	0	0	0	0	0	0	0	0	0	0	0	0	0
5	1	JP5-191	Raining 2016	Post 1	2016-10-25	0	0	0	0	0	0	0	0	0	0	0	0	0	0
5	1	JP5-162	Raining 2016	Post 1	2016-10-25	1	1	1	1	1	1	1	1	1	1	1	1	0	0
5	1	JP5-216	Raining 2016	Post 1	2016-10-25	0	0	0	0	0	0	0	0	0	0	0	0	0	0
5	1	JP5-163	Raining 2016	Post 1	2016-10-25	0	0	0	0	0	0	0	0	0	0	0	0	0	0
5	1	JP5-224	Raining 2016	Post 1	2016-10-25	0	0	0	0	0	0	0	0	0	0	0	0	0	0
5	1	JP5-210	Raining 2016	Post 1	2016-10-25	0	0	0	0	0	0	0	0	0	0	0	0	0	0
5	1	JP5-197	Raining 2016	Post 1	2016-10-25	1	0	0	1	0	0	0	0	0	0	0	0	0	0
5	1	JP5-166	Raining 2016	Post 1	2016-10-25	0	0	0	0	0	0	0	0	0	0	0	0	0	0
5	1	JP5-175	Raining 2016	Post 1	2016-10-25	0	0	0	0	0	0	0	0	0	0	0	0	0	0
2	1	JP2-53	Raining 2016	Post 1	2016-10-21	0	0	0	0	0	0	0	0	0	0	0	0	0	0
2	1	JP2-60	Raining 2016	Post 1	2016-10-21	0	0	0	0	0	0	0	0	0	0	0	0	0	0
2	1	JP2-51	Raining 2016	Post 1	2016-10-21	0	0	0	0	0	0	0	0	0	0	0	0	0	0
2	1	JP2-403	Raining 2016	Post 1	2016-10-21	1	0	0	1	0	0	0	0	0	0	0	0	0	0
2	1	JP2-404	Raining 2016	Post 1	2016-10-21	0	0	0	0	0	0	0	0	0	0	0	0	0	0
2	1	JP2-52	Raining 2016	Post 1	2016-10-21	0	0	0	0	0	0	0	0	0	0	0	0	0	0
2	1	JP2-22	Raining 2016	Post 1	2016-10-21	0	0	0	0	0	0	0	0	0	0	0	0	0	0
2	1	JP2-44	Raining 2016	Post 1	2016-10-21	0	0	0	0	0	0	0	0	0	0	0	0	0	0
2	1	JP2-43	Raining 2016	Post 1	2016-10-21	0	0	0	0	0	0	0	0	0	0	0	0	0	0
2	1	JP2-34	Raining 2016	Post 1	2016-10-21	0	0	0	0	0	0	0	0	0	0	0	0	0	0
2	1	JP2-35	Raining 2016	Post 1	2016-10-21	0	0	0	0	0	0	0	0	0	0	0	0	0	0
2	1	JP2-54	Raining 2016	Post 1	2016-10-21	1	1	1	1	1	1	1	1	1	1	1	1	0	0
2	1	JP2-5	Raining 2016	Post 1	2016-10-21	0	0	0	0	0	0	0	0	0	0	0	0	0	0
2	1	JP2-6	Raining 2016	Post 1	2016-10-21	1	0	0	1	0	0	0	0	0	0	0	0	0	0
2	1	JP2-15	Raining 2016	Post 1	2016-10-21	0	0	0	0	0	0	0	0	0	0	0	0	0	0
2	1	JP2-8	Raining 2016	Post 1	2016-10-21	0	0	0	0	0	0	0	0	0	0	0	0	0	0
2	1	JP2-7	Raining 2016	Post 1	2016-10-21	1	1	1	1	1	1	1	0	1	0	1	0	0	0
2	1	JP2-9	Raining 2016	Post 1	2016-10-21	0	0	0	0	0	0	0	0	0	0	0	0	0	0
2	1	JP2-20	Raining 2016	Post 1	2016-10-21	2	0	0	1	0	0	0	0	0	0	0	0	0	0
2	1	JP2-28	Raining 2016	Post 1	2016-10-21	0	0	0	0	0	0	0	0	0	0	0	0	0	0
2	1	JP2-21	Raining 2016	Post 1	2016-10-21	0	0	0	0	0	0	0	0	0	0	0	0	0	0
2	1	JP2-40	Raining 2016	Post 1	2016-10-21	0	0	0	0	0	0	0	0	0	0	0	0	0	0
2	1	JP2-13	Raining 2016	Post 1	2016-10-21	0	0	0	0	0	0	0	0	0	0	0	0	0	0
2	1	JP2-14	Raining 2016	Post 1	2016-10-21	0	0	0	0	0	0	0	0	0	0	0	0	0	0
2	1	JP2-1	Raining 2016	Post 1	2016-10-21	0	0	0	0	0	0	0	0	0	0	0	0	0	0
2	1	JP2-47	Raining 2016	Post 1	2016-10-21	0	0	0	0	0	0	0	0	0	0	0	0	0	0
2	1	JP2-32	Raining 2016	Post 1	2016-10-21	0	0	0	0	0	0	0	0	0	0	0	0	0	0
2	1	JP2-27	Raining 2016	Post 1	2016-10-21	0	0	0	0	0	0	0	0	0	0	0	0	0	0
2	1	JP2-405	Raining 2016	Post 1	2016-10-21	0	0	0	0	0	0	0	0	0	0	0	0	0	0
2	1	JP2-402	Raining 2016	Post 1	2016-10-21	0	0	0	0	0	0	0	0	0	0	0	0	0	0
7	1	JP7-241	Dry 2016	Basal	2016-05-04	0	0	0	0	0	0	0	0	0	0	0	0	0	0
7	1	JP7-242	Dry 2016	Basal	2016-05-04	0	0	0	0	0	0	0	0	0	0	0	0	0	0
7	1	JP7-243	Dry 2016	Basal	2016-05-04	0	0	0	0	0	0	0	0	0	0	0	0	0	0
7	1	JP7-244	Dry 2016	Basal	2016-05-04	0	0	0	0	0	0	0	0	0	0	0	0	0	0
7	1	JP7-245	Dry 2016	Basal	2016-05-04	0	0	0	0	0	0	0	0	0	0	0	0	0	0
7	1	JP7-246	Dry 2016	Basal	2016-05-04	0	0	0	0	0	0	0	0	0	0	0	0	0	0
7	1	JP7-247	Dry 2016	Basal	2016-05-04	0	0	0	0	0	0	0	0	0	0	0	0	0	0
7	1	JP7-248	Dry 2016	Basal	2016-05-04	0	0	0	0	0	0	0	0	0	0	0	0	0	0
7	1	JP7-249	Dry 2016	Basal	2016-05-04	0	0	0	0	0	0	0	0	0	0	0	0	0	0
7	1	JP7-250	Dry 2016	Basal	2016-05-04	0	0	0	0	0	0	0	0	0	0	0	0	0	0
7	1	JP7-251	Dry 2016	Basal	2016-05-04	0	0	0	0	0	0	0	0	0	0	0	0	0	0
7	1	JP7-252	Dry 2016	Basal	2016-05-04	0	0	0	0	0	0	0	0	0	0	0	0	0	0
7	1	JP7-253	Dry 2016	Basal	2016-05-05	0	0	0	0	0	0	0	0	0	0	0	0	0	0
7	1	JP7-254	Dry 2016	Basal	2016-05-05	0	0	0	0	0	0	0	0	0	0	0	0	0	0
7	1	JP7-255	Dry 2016	Basal	2016-05-05	0	0	0	0	0	0	0	0	0	0	0	0	0	0
7	1	JP7-256	Dry 2016	Basal	2016-05-05	0	0	0	0	0	0	0	0	0	0	0	0	0	0
7	1	JP7-257	Dry 2016	Basal	2016-05-05	0	0	0	0	0	0	0	0	0	0	0	0	0	0
7	1	JP7-258	Dry 2016	Basal	2016-05-05	0	0	0	0	0	0	0	0	0	0	0	0	0	0
7	1	JP7-259	Dry 2016	Basal	2016-05-05	0	0	0	0	0	0	0	0	0	0	0	0	0	0
7	1	JP7-260	Dry 2016	Basal	2016-05-05	0	0	0	0	0	0	0	0	0	0	0	0	0	0
7	1	JP7-261	Dry 2016	Basal	2016-05-05	0	0	0	0	0	0	0	0	0	0	0	0	0	0
7	1	JP7-262	Dry 2016	Basal	2016-05-05	0	0	0	0	0	0	0	0	0	0	0	0	0	0
7	1	JP7-263	Dry 2016	Basal	2016-05-05	0	0	0	0	0	0	0	0	0	0	0	0	0	0
7	1	JP7-264	Dry 2016	Basal	2016-05-05	0	0	0	0	0	0	0	0	0	0	0	0	0	0
7	1	JP7-265	Dry 2016	Basal	2016-05-05	0	0	0	0	0	0	0	0	0	0	0	0	0	0
7	1	JP7-266	Dry 2016	Basal	2016-05-06	0	0	0	0	0	0	0	0	0	0	0	0	0	0
7	1	JP7-267	Dry 2016	Basal	2016-05-06	0	0	0	0	0	0	0	0	0	0	0	0	0	0
7	1	JP7-268	Dry 2016	Basal	2016-05-06	0	0	0	0	0	0	0	0	0	0	0	0	0	0
7	1	JP7-269	Dry 2016	Basal	2016-05-06	0	0	0	0	0	0	0	0	0	0	0	0	0	0
7	1	JP7-270	Dry 2016	Basal	2016-05-06	0	0	0	0	0	0	0	0	0	0	0	0	0	0
10	0	JP10-545	Dry 2016	Basal	2016-05-09	0	0	0	0	0	0	0	0	0	0	0	0	0	0
10	0	JP10-546	Dry 2016	Basal	2016-05-09	0	0	0	0	0	0	0	0	0	0	0	0	0	0
10	0	JP10-547	Dry 2016	Basal	2016-05-09	0	0	0	0	0	0	0	0	0	0	0	0	0	0
10	0	JP10-548	Dry 2016	Basal	2016-05-09	0	0	0	0	0	0	0	0	0	0	0	0	0	0
10	0	JP10-549	Dry 2016	Basal	2016-05-09	1	0	0	1	0	0	0	0	0	0	0	0	0	0
10	0	JP10-550	Dry 2016	Basal	2016-05-09	0	0	0	0	0	0	0	0	0	0	0	0	0	0
10	0	JP10-551	Dry 2016	Basal	2016-05-09	0	0	0	0	0	0	0	0	0	0	0	0	0	0
10	0	JP10-552	Dry 2016	Basal	2016-05-09	0	0	0	0	0	0	0	0	0	0	0	0	0	0
10	0	JP10-553	Dry 2016	Basal	2016-05-09	0	0	0	0	0	0	0	0	0	0	0	0	0	0
10	0	JP10-554	Dry 2016	Basal	2016-05-09	0	0	0	0	0	0	0	0	0	0	0	0	0	0
10	0	JP10-555	Dry 2016	Basal	2016-05-09	0	0	0	0	0	0	0	0	0	0	0	0	0	0
10	0	JP10-556	Dry 2016	Basal	2016-05-09	0	0	0	0	0	0	0	0	0	0	0	0	0	0
10	0	JP10-557	Dry 2016	Basal	2016-05-09	0	0	0	0	0	0	0	0	0	0	0	0	0	0
10	0	JP10-558	Dry 2016	Basal	2016-05-09	0	0	0	0	0	0	0	0	0	0	0	0	0	0
10	0	JP10-559	Dry 2016	Basal	2016-05-09	0	0	0	0	0	0	0	0	0	0	0	0	0	0
10	0	JP10-560	Dry 2016	Basal	2016-05-09	0	0	0	0	0	0	0	0	0	0	0	0	0	0
10	0	JP10-561	Dry 2016	Basal	2016-05-09	1	1	1	1	1	1	1	1	1	1	1	1	0	0
10	0	JP10-562	Dry 2016	Basal	2016-05-10	9	7	6	1	1	1	1	1	7	2	1	1	1	1
10	0	JP10-563	Dry 2016	Basal	2016-05-10	0	0	0	0	0	0	0	0	0	0	0	0	0	0
10	0	JP10-564	Dry 2016	Basal	2016-05-10	0	0	0	0	0	0	0	0	0	0	0	0	0	0
10	0	JP10-565	Dry 2016	Basal	2016-05-10	0	0	0	0	0	0	0	0	0	0	0	0	0	0
10	0	JP10-566	Dry 2016	Basal	2016-05-10	0	0	0	0	0	0	0	0	0	0	0	0	0	0
10	0	JP10-567	Dry 2016	Basal	2016-05-10	0	0	0	0	0	0	0	0	0	0	0	0	0	0
10	0	JP10-568	Dry 2016	Basal	2016-05-10	0	0	0	0	0	0	0	0	0	0	0	0	0	0
10	0	JP10-569	Dry 2016	Basal	2016-05-10	0	0	0	0	0	0	0	0	0	0	0	0	0	0
10	0	JP10-570	Dry 2016	Basal	2016-05-10	0	0	0	0	0	0	0	0	0	0	0	0	0	0
10	0	JP10-571	Dry 2016	Basal	2016-05-10	1	0	0	1	0	0	0	0	0	0	0	0	0	0
10	0	JP10-572	Dry 2016	Basal	2016-05-10	0	0	0	0	0	0	0	0	0	0	0	0	0	0
10	0	JP10-573	Dry 2016	Basal	2016-05-10	0	0	0	0	0	0	0	0	0	0	0	0	0	0
10	0	JP10-574	Dry 2016	Basal	2016-05-10	0	0	0	0	0	0	0	0	0	0	0	0	0	0
4	0	JP4-442	Dry 2016	Basal	2016-05-11	0	0	0	0	0	0	0	0	0	0	0	0	0	0
4	0	JP4-443	Dry 2016	Basal	2016-05-11	0	0	0	0	0	0	0	0	0	0	0	0	0	0
4	0	JP4-444	Dry 2016	Basal	2016-05-11	0	0	0	0	0	0	0	0	0	0	0	0	0	0
4	0	JP4-445	Dry 2016	Basal	2016-05-11	0	0	0	0	0	0	0	0	0	0	0	0	0	0
4	0	JP4-446	Dry 2016	Basal	2016-05-11	0	0	0	0	0	0	0	0	0	0	0	0	0	0
4	0	JP4-447	Dry 2016	Basal	2016-05-11	0	0	0	0	0	0	0	0	0	0	0	0	0	0
4	0	JP4-448	Dry 2016	Basal	2016-05-11	0	0	0	0	0	0	0	0	0	0	0	0	0	0
4	0	JP4-449	Dry 2016	Basal	2016-05-11	0	0	0	0	0	0	0	0	0	0	0	0	0	0
4	0	JP4-450	Dry 2016	Basal	2016-05-11	0	0	0	0	0	0	0	0	0	0	0	0	0	0
4	0	JP4-451	Dry 2016	Basal	2016-05-11	0	0	0	0	0	0	0	0	0	0	0	0	0	0
4	0	JP4-452	Dry 2016	Basal	2016-05-11	0	0	0	0	0	0	0	0	0	0	0	0	0	0
4	0	JP4-453	Dry 2016	Basal	2016-05-11	0	0	0	0	0	0	0	0	0	0	0	0	0	0
4	0	JP4-454	Dry 2016	Basal	2016-05-11	0	0	0	0	0	0	0	0	0	0	0	0	0	0
4	0	JP4-455	Dry 2016	Basal	2016-05-11	0	0	0	0	0	0	0	0	0	0	0	0	0	0
4	0	JP4-456	Dry 2016	Basal	2016-05-12	0	0	0	0	0	0	0	0	0	0	0	0	0	0
4	0	JP4-457	Dry 2016	Basal	2016-05-12	0	0	0	0	0	0	0	0	0	0	0	0	0	0
4	0	JP4-458	Dry 2016	Basal	2016-05-12	0	0	0	0	0	0	0	0	0	0	0	0	0	0
4	0	JP4-459	Dry 2016	Basal	2016-05-12	0	0	0	0	0	0	0	0	0	0	0	0	0	0
4	0	JP4-460	Dry 2016	Basal	2016-05-12	0	0	0	0	0	0	0	0	0	0	0	0	0	0
4	0	JP4-461	Dry 2016	Basal	2016-05-12	0	0	0	0	0	0	0	0	0	0	0	0	0	0
4	0	JP4-462	Dry 2016	Basal	2016-05-12	0	0	0	0	0	0	0	0	0	0	0	0	0	0
4	0	JP4-463	Dry 2016	Basal	2016-05-12	0	0	0	0	0	0	0	0	0	0	0	0	0	0
4	0	JP4-578	Dry 2016	Basal	2016-05-12	0	0	0	0	0	0	0	0	0	0	0	0	0	0
4	0	JP4-464	Dry 2016	Basal	2016-05-12	0	0	0	0	0	0	0	0	0	0	0	0	0	0
4	0	JP4-465	Dry 2016	Basal	2016-05-12	0	0	0	0	0	0	0	0	0	0	0	0	0	0
4	0	JP4-466	Dry 2016	Basal	2016-05-12	0	0	0	0	0	0	0	0	0	0	0	0	0	0
4	0	JP4-467	Dry 2016	Basal	2016-05-12	0	0	0	0	0	0	0	0	0	0	0	0	0	0
4	0	JP4-468	Dry 2016	Basal	2016-05-12	0	0	0	0	0	0	0	0	0	0	0	0	0	0
4	0	JP4-469	Dry 2016	Basal	2016-05-12	0	0	0	0	0	0	0	0	0	0	0	0	0	0
4	0	JP4-470	Dry 2016	Basal	2016-05-12	0	0	0	0	0	0	0	0	0	0	0	0	0	0
1	0	JP1-406	Dry 2016	Basal	2016-05-13	0	0	0	0	0	0	0	0	0	0	0	0	0	0
1	0	JP1-407	Dry 2016	Basal	2016-05-13	0	0	0	0	0	0	0	0	0	0	0	0	0	0
1	0	JP1-408	Dry 2016	Basal	2016-05-13	0	0	0	0	0	0	0	0	0	0	0	0	0	0
1	0	JP1-409	Dry 2016	Basal	2016-05-13	0	0	0	0	0	0	0	0	0	0	0	0	0	0
1	0	JP1-410	Dry 2016	Basal	2016-05-13	0	0	0	0	0	0	0	0	0	0	0	0	0	0
1	0	JP1-411	Dry 2016	Basal	2016-05-13	0	0	0	0	0	0	0	0	0	0	0	0	0	0
1	0	JP1-412	Dry 2016	Basal	2016-05-13	0	0	0	0	0	0	0	0	0	0	0	0	0	0
1	0	JP1-413	Dry 2016	Basal	2016-05-13	0	0	0	0	0	0	0	0	0	0	0	0	0	0
1	0	JP1-414	Dry 2016	Basal	2016-05-13	0	0	0	0	0	0	0	0	0	0	0	0	0	0
1	0	JP1-415	Dry 2016	Basal	2016-05-13	0	0	0	0	0	0	0	0	0	0	0	0	0	0
1	0	JP1-416	Dry 2016	Basal	2016-05-16	0	0	0	0	0	0	0	0	0	0	0	0	0	0
1	0	JP1-417	Dry 2016	Basal	2016-05-16	0	0	0	0	0	0	0	0	0	0	0	0	0	0
1	0	JP1-418	Dry 2016	Basal	2016-05-16	0	0	0	0	0	0	0	0	0	0	0	0	0	0
1	0	JP1-419	Dry 2016	Basal	2016-05-16	0	0	0	0	0	0	0	0	0	0	0	0	0	0
1	0	JP1-420	Dry 2016	Basal	2016-05-16	0	0	0	0	0	0	0	0	0	0	0	0	0	0
1	0	JP1-421	Dry 2016	Basal	2016-05-16	0	0	0	0	0	0	0	0	0	0	0	0	0	0
1	0	JP1-422	Dry 2016	Basal	2016-05-16	0	0	0	0	0	0	0	0	0	0	0	0	0	0
1	0	JP1-423	Dry 2016	Basal	2016-05-16	0	0	0	0	0	0	0	0	0	0	0	0	0	0
1	0	JP1-424	Dry 2016	Basal	2016-05-16	0	0	0	0	0	0	0	0	0	0	0	0	0	0
1	0	JP1-425	Dry 2016	Basal	2016-05-16	0	0	0	0	0	0	0	0	0	0	0	0	0	0
1	0	JP1-426	Dry 2016	Basal	2016-05-16	0	0	0	0	0	0	0	0	0	0	0	0	0	0
1	0	JP1-427	Dry 2016	Basal	2016-05-16	0	0	0	0	0	0	0	0	0	0	0	0	0	0
1	0	JP1-428	Dry 2016	Basal	2016-05-16	0	0	0	0	0	0	0	0	0	0	0	0	0	0
1	0	JP1-429	Dry 2016	Basal	2016-05-16	0	0	0	0	0	0	0	0	0	0	0	0	0	0
1	0	JP1-430	Dry 2016	Basal	2016-05-16	0	0	0	0	0	0	0	0	0	0	0	0	0	0
1	0	JP1-431	Dry 2016	Basal	2016-05-16	0	0	0	0	0	0	0	0	0	0	0	0	0	0
1	0	JP1-432	Dry 2016	Basal	2016-05-16	0	0	0	0	0	0	0	0	0	0	0	0	0	0
1	0	JP1-433	Dry 2016	Basal	2016-05-16	0	0	0	0	0	0	0	0	0	0	0	0	0	0
1	0	JP1-434	Dry 2016	Basal	2016-05-16	0	0	0	0	0	0	0	0	0	0	0	0	0	0
1	0	JP1-435	Dry 2016	Basal	2016-05-16	0	0	0	0	0	0	0	0	0	0	0	0	0	0
5	1	JP5-152	Dry 2016	Basal	2016-05-17	0	0	0	0	0	0	0	0	0	0	0	0	0	0
5	1	JP5-153	Dry 2016	Basal	2016-05-17	0	0	0	0	0	0	0	0	0	0	0	0	0	0
5	1	JP5-154	Dry 2016	Basal	2016-05-17	0	0	0	0	0	0	0	0	0	0	0	0	0	0
5	1	JP5-155	Dry 2016	Basal	2016-05-17	0	0	0	0	0	0	0	0	0	0	0	0	0	0
5	1	JP5-156	Dry 2016	Basal	2016-05-17	0	0	0	0	0	0	0	0	0	0	0	0	0	0
5	1	JP5-157	Dry 2016	Basal	2016-05-17	0	0	0	0	0	0	0	0	0	0	0	0	0	0
5	1	JP5-158	Dry 2016	Basal	2016-05-17	0	0	0	0	0	0	0	0	0	0	0	0	0	0
5	1	JP5-159	Dry 2016	Basal	2016-05-17	0	0	0	0	0	0	0	0	0	0	0	0	0	0
5	1	JP5-160	Dry 2016	Basal	2016-05-17	0	0	0	0	0	0	0	0	0	0	0	0	0	0
5	1	JP5-161	Dry 2016	Basal	2016-05-17	0	0	0	0	0	0	0	0	0	0	0	0	0	0
5	1	JP5-162	Dry 2016	Basal	2016-05-17	0	0	0	0	0	0	0	0	0	0	0	0	0	0
5	1	JP5-163	Dry 2016	Basal	2016-05-17	0	0	0	0	0	0	0	0	0	0	0	0	0	0
5	1	JP5-164	Dry 2016	Basal	2016-05-17	0	0	0	0	0	0	0	0	0	0	0	0	0	0
5	1	JP5-165	Dry 2016	Basal	2016-05-17	0	0	0	0	0	0	0	0	0	0	0	0	0	0
5	1	JP5-166	Dry 2016	Basal	2016-05-17	0	0	0	0	0	0	0	0	0	0	0	0	0	0
5	1	JP5-401	Dry 2016	Basal	2016-05-17	0	0	0	0	0	0	0	0	0	0	0	0	0	0
5	1	JP5-167	Dry 2016	Basal	2016-05-17	0	0	0	0	0	0	0	0	0	0	0	0	0	0
5	1	JP5-168	Dry 2016	Basal	2016-05-17	0	0	0	0	0	0	0	0	0	0	0	0	0	0
5	1	JP5-169	Dry 2016	Basal	2016-05-17	0	0	0	0	0	0	0	0	0	0	0	0	0	0
5	1	JP5-170	Dry 2016	Basal	2016-05-17	0	0	0	0	0	0	0	0	0	0	0	0	0	0
5	1	JP5-171	Dry 2016	Basal	2016-05-17	0	0	0	0	0	0	0	0	0	0	0	0	0	0
5	1	JP5-172	Dry 2016	Basal	2016-05-17	0	0	0	0	0	0	0	0	0	0	0	0	0	0
5	1	JP5-173	Dry 2016	Basal	2016-05-17	0	0	0	0	0	0	0	0	0	0	0	0	0	0
5	1	JP5-174	Dry 2016	Basal	2016-05-17	0	0	0	0	0	0	0	0	0	0	0	0	0	0
5	1	JP5-175	Dry 2016	Basal	2016-05-17	0	0	0	0	0	0	0	0	0	0	0	0	0	0
5	1	JP5-176	Dry 2016	Basal	2016-05-17	0	0	0	0	0	0	0	0	0	0	0	0	0	0
5	1	JP5-177	Dry 2016	Basal	2016-05-17	0	0	0	0	0	0	0	0	0	0	0	0	0	0
5	1	JP5-178	Dry 2016	Basal	2016-05-17	0	0	0	0	0	0	0	0	0	0	0	0	0	0
5	1	JP5-179	Dry 2016	Basal	2016-05-17	0	0	0	0	0	0	0	0	0	0	0	0	0	0
5	1	JP5-180	Dry 2016	Basal	2016-05-17	0	0	0	0	0	0	0	0	0	0	0	0	0	0
9	0	JP9-507	Dry 2016	Basal	2016-05-18	0	0	0	0	0	0	0	0	0	0	0	0	0	0
9	0	JP9-508	Dry 2016	Basal	2016-05-18	0	0	0	0	0	0	0	0	0	0	0	0	0	0
9	0	JP9-509	Dry 2016	Basal	2016-05-18	0	0	0	0	0	0	0	0	0	0	0	0	0	0
9	0	JP9-510	Dry 2016	Basal	2016-05-18	0	0	0	0	0	0	0	0	0	0	0	0	0	0
9	0	JP9-511	Dry 2016	Basal	2016-05-18	0	0	0	0	0	0	0	0	0	0	0	0	0	0
9	0	JP9-512	Dry 2016	Basal	2016-05-18	0	0	0	0	0	0	0	0	0	0	0	0	0	0
9	0	JP9-513	Dry 2016	Basal	2016-05-18	0	0	0	0	0	0	0	0	0	0	0	0	0	0
9	0	JP9-514	Dry 2016	Basal	2016-05-18	0	0	0	0	0	0	0	0	0	0	0	0	0	0
9	0	JP9-515	Dry 2016	Basal	2016-05-18	0	0	0	0	0	0	0	0	0	0	0	0	0	0
9	0	JP9-516	Dry 2016	Basal	2016-05-18	0	0	0	0	0	0	0	0	0	0	0	0	0	0
9	0	JP9-517	Dry 2016	Basal	2016-05-18	0	0	0	0	0	0	0	0	0	0	0	0	0	0
9	0	JP9-518	Dry 2016	Basal	2016-05-18	0	0	0	0	0	0	0	0	0	0	0	0	0	0
9	0	JP9-519	Dry 2016	Basal	2016-05-18	0	0	0	0	0	0	0	0	0	0	0	0	0	0
9	0	JP9-520	Dry 2016	Basal	2016-05-18	0	0	0	0	0	0	0	0	0	0	0	0	0	0
9	0	JP9-521	Dry 2016	Basal	2016-05-18	0	0	0	0	0	0	0	0	0	0	0	0	0	0
9	0	JP9-522	Dry 2016	Basal	2016-05-18	0	0	0	0	0	0	0	0	0	0	0	0	0	0
9	0	JP9-523	Dry 2016	Basal	2016-05-18	0	0	0	0	0	0	0	0	0	0	0	0	0	0
9	0	JP9-524	Dry 2016	Basal	2016-05-18	0	0	0	0	0	0	0	0	0	0	0	0	0	0
9	0	JP9-525	Dry 2016	Basal	2016-05-18	0	0	0	0	0	0	0	0	0	0	0	0	0	0
9	0	JP9-526	Dry 2016	Basal	2016-05-18	0	0	0	0	0	0	0	0	0	0	0	0	0	0
9	0	JP9-527	Dry 2016	Basal	2016-05-18	0	0	0	0	0	0	0	0	0	0	0	0	0	0
9	0	JP9-528	Dry 2016	Basal	2016-05-19	0	0	0	0	0	0	0	0	0	0	0	0	0	0
9	0	JP9-529	Dry 2016	Basal	2016-05-19	0	0	0	0	0	0	0	0	0	0	0	0	0	0
9	0	JP9-530	Dry 2016	Basal	2016-05-19	0	0	0	0	0	0	0	0	0	0	0	0	0	0
9	0	JP9-531	Dry 2016	Basal	2016-05-19	0	0	0	0	0	0	0	0	0	0	0	0	0	0
9	0	JP9-532	Dry 2016	Basal	2016-05-19	0	0	0	0	0	0	0	0	0	0	0	0	0	0
9	0	JP9-533	Dry 2016	Basal	2016-05-19	0	0	0	0	0	0	0	0	0	0	0	0	0	0
9	0	JP9-534	Dry 2016	Basal	2016-05-19	0	0	0	0	0	0	0	0	0	0	0	0	0	0
9	0	JP9-535	Dry 2016	Basal	2016-05-19	0	0	0	0	0	0	0	0	0	0	0	0	0	0
9	0	JP9-536	Dry 2016	Basal	2016-05-19	0	0	0	0	0	0	0	0	0	0	0	0	0	0
8	1	JP8-315	Dry 2016	Basal	2016-05-20	0	0	0	0	0	0	0	0	0	0	0	0	0	0
8	1	JP8-400	Dry 2016	Basal	2016-05-20	1	0	0	1	0	0	0	0	0	0	0	0	0	0
8	1	JP8-316	Dry 2016	Basal	2016-05-20	0	0	0	0	0	0	0	0	0	0	0	0	0	0
8	1	JP8-318	Dry 2016	Basal	2016-05-20	0	0	0	0	0	0	0	0	0	0	0	0	0	0
8	1	JP8-319	Dry 2016	Basal	2016-05-20	0	0	0	0	0	0	0	0	0	0	0	0	0	0
8	1	JP8-320	Dry 2016	Basal	2016-05-20	0	0	0	0	0	0	0	0	0	0	0	0	0	0
8	1	JP8-321	Dry 2016	Basal	2016-05-20	0	0	0	0	0	0	0	0	0	0	0	0	0	0
8	1	JP8-322	Dry 2016	Basal	2016-05-20	0	0	0	0	0	0	0	0	0	0	0	0	0	0
8	1	JP8-323	Dry 2016	Basal	2016-05-20	0	0	0	0	0	0	0	0	0	0	0	0	0	0
8	1	JP8-324	Dry 2016	Basal	2016-05-20	0	0	0	0	0	0	0	0	0	0	0	0	0	0
8	1	JP8-325	Dry 2016	Basal	2016-05-20	0	0	0	0	0	0	0	0	0	0	0	0	0	0
8	1	JP8-326	Dry 2016	Basal	2016-05-20	0	0	0	0	0	0	0	0	0	0	0	0	0	0
8	1	JP8-327	Dry 2016	Basal	2016-05-23	0	0	0	0	0	0	0	0	0	0	0	0	0	0
8	1	JP8-328	Dry 2016	Basal	2016-05-23	0	0	0	0	0	0	0	0	0	0	0	0	0	0
8	1	JP8-329	Dry 2016	Basal	2016-05-23	0	0	0	0	0	0	0	0	0	0	0	0	0	0
8	1	JP8-330	Dry 2016	Basal	2016-05-23	0	0	0	0	0	0	0	0	0	0	0	0	0	0
8	1	JP8-331	Dry 2016	Basal	2016-05-23	0	0	0	0	0	0	0	0	0	0	0	0	0	0
8	1	JP8-332	Dry 2016	Basal	2016-05-23	0	0	0	0	0	0	0	0	0	0	0	0	0	0
8	1	JP8-333	Dry 2016	Basal	2016-05-23	1	1	1	1	1	1	1	1	1	1	1	1	0	0
8	1	JP8-334	Dry 2016	Basal	2016-05-23	0	0	0	0	0	0	0	0	0	0	0	0	0	0
8	1	JP8-335	Dry 2016	Basal	2016-05-23	0	0	0	0	0	0	0	0	0	0	0	0	0	0
8	1	JP8-336	Dry 2016	Basal	2016-05-23	0	0	0	0	0	0	0	0	0	0	0	0	0	0
8	1	JP8-337	Dry 2016	Basal	2016-05-23	0	0	0	0	0	0	0	0	0	0	0	0	0	0
8	1	JP8-338	Dry 2016	Basal	2016-05-23	0	0	0	0	0	0	0	0	0	0	0	0	0	0
8	1	JP8-339	Dry 2016	Basal	2016-05-23	0	0	0	0	0	0	0	0	0	0	0	0	0	0
8	1	JP8-340	Dry 2016	Basal	2016-05-23	0	0	0	0	0	0	0	0	0	0	0	0	0	0
8	1	JP8-341	Dry 2016	Basal	2016-05-23	0	0	0	0	0	0	0	0	0	0	0	0	0	0
8	1	JP8-342	Dry 2016	Basal	2016-05-23	2	1	1	1	1	1	1	1	1	1	1	1	0	0
8	1	JP8-343	Dry 2016	Basal	2016-05-23	0	0	0	0	0	0	0	0	0	0	0	0	0	0
8	1	JP8-344	Dry 2016	Basal	2016-05-23	0	0	0	0	0	0	0	0	0	0	0	0	0	0
2	1	JP2-1	Dry 2016	Basal	2016-05-24	0	0	0	0	0	0	0	0	0	0	0	0	0	0
2	1	JP2-2	Dry 2016	Basal	2016-05-24	0	0	0	0	0	0	0	0	0	0	0	0	0	0
2	1	JP2-3	Dry 2016	Basal	2016-05-24	0	0	0	0	0	0	0	0	0	0	0	0	0	0
2	1	JP2-4	Dry 2016	Basal	2016-05-24	0	0	0	0	0	0	0	0	0	0	0	0	0	0
2	1	JP2-5	Dry 2016	Basal	2016-05-24	0	0	0	0	0	0	0	0	0	0	0	0	0	0
2	1	JP2-6	Dry 2016	Basal	2016-05-24	0	0	0	0	0	0	0	0	0	0	0	0	0	0
2	1	JP2-7	Dry 2016	Basal	2016-05-24	0	0	0	0	0	0	0	0	0	0	0	0	0	0
2	1	JP2-8	Dry 2016	Basal	2016-05-24	0	0	0	0	0	0	0	0	0	0	0	0	0	0
2	1	JP2-9	Dry 2016	Basal	2016-05-24	0	0	0	0	0	0	0	0	0	0	0	0	0	0
2	1	JP2-10	Dry 2016	Basal	2016-05-24	0	0	0	0	0	0	0	0	0	0	0	0	0	0
2	1	JP2-11	Dry 2016	Basal	2016-05-24	0	0	0	0	0	0	0	0	0	0	0	0	0	0
2	1	JP2-12	Dry 2016	Basal	2016-05-24	0	0	0	0	0	0	0	0	0	0	0	0	0	0
2	1	JP2-13	Dry 2016	Basal	2016-05-24	0	0	0	0	0	0	0	0	0	0	0	0	0	0
2	1	JP2-14	Dry 2016	Basal	2016-05-24	0	0	0	0	0	0	0	0	0	0	0	0	0	0
2	1	JP2-15	Dry 2016	Basal	2016-05-24	0	0	0	0	0	0	0	0	0	0	0	0	0	0
2	1	JP2-16	Dry 2016	Basal	2016-05-25	0	0	0	0	0	0	0	0	0	0	0	0	0	0
2	1	JP2-17	Dry 2016	Basal	2016-05-25	0	0	0	0	0	0	0	0	0	0	0	0	0	0
2	1	JP2-18	Dry 2016	Basal	2016-05-25	0	0	0	0	0	0	0	0	0	0	0	0	0	0
2	1	JP2-19	Dry 2016	Basal	2016-05-25	0	0	0	0	0	0	0	0	0	0	0	0	0	0
2	1	JP2-20	Dry 2016	Basal	2016-05-25	0	0	0	0	0	0	0	0	0	0	0	0	0	0
2	1	JP2-21	Dry 2016	Basal	2016-05-25	0	0	0	0	0	0	0	0	0	0	0	0	0	0
2	1	JP2-22	Dry 2016	Basal	2016-05-25	0	0	0	0	0	0	0	0	0	0	0	0	0	0
2	1	JP2-23	Dry 2016	Basal	2016-05-25	0	0	0	0	0	0	0	0	0	0	0	0	0	0
2	1	JP2-24	Dry 2016	Basal	2016-05-25	0	0	0	0	0	0	0	0	0	0	0	0	0	0
2	1	JP2-25	Dry 2016	Basal	2016-05-25	0	0	0	0	0	0	0	0	0	0	0	0	0	0
2	1	JP2-26	Dry 2016	Basal	2016-05-25	1	0	0	1	0	0	0	0	0	0	0	0	0	0
2	1	JP2-27	Dry 2016	Basal	2016-05-25	0	0	0	0	0	0	0	0	0	0	0	0	0	0
2	1	JP2-28	Dry 2016	Basal	2016-05-25	0	0	0	0	0	0	0	0	0	0	0	0	0	0
2	1	JP2-29	Dry 2016	Basal	2016-05-25	0	0	0	0	0	0	0	0	0	0	0	0	0	0
2	1	JP2-30	Dry 2016	Basal	2016-05-25	0	0	0	0	0	0	0	0	0	0	0	0	0	0
6	0	JP6-471	Dry 2016	Basal	2016-05-26	0	0	0	0	0	0	0	0	0	0	0	0	0	0
6	0	JP6-472	Dry 2016	Basal	2016-05-26	1	1	1	1	1	1	1	1	1	1	1	1	0	0
6	0	JP6-473	Dry 2016	Basal	2016-05-26	1	0	0	1	0	0	0	0	0	0	0	0	0	0
6	0	JP6-474	Dry 2016	Basal	2016-05-26	0	0	0	0	0	0	0	0	0	0	0	0	0	0
6	0	JP6-475	Dry 2016	Basal	2016-05-26	1	1	1	1	1	1	1	0	1	0	1	0	0	0
6	0	JP6-476	Dry 2016	Basal	2016-05-26	0	0	0	0	0	0	0	0	0	0	0	0	0	0
6	0	JP6-477	Dry 2016	Basal	2016-05-26	0	0	0	0	0	0	0	0	0	0	0	0	0	0
6	0	JP6-478	Dry 2016	Basal	2016-05-26	0	0	0	0	0	0	0	0	0	0	0	0	0	0
6	0	JP6-479	Dry 2016	Basal	2016-05-26	0	0	0	0	0	0	0	0	0	0	0	0	0	0
6	0	JP6-480	Dry 2016	Basal	2016-05-26	0	0	0	0	0	0	0	0	0	0	0	0	0	0
6	0	JP6-481	Dry 2016	Basal	2016-05-27	0	0	0	0	0	0	0	0	0	0	0	0	0	0
6	0	JP6-482	Dry 2016	Basal	2016-05-27	0	0	0	0	0	0	0	0	0	0	0	0	0	0
6	0	JP6-483	Dry 2016	Basal	2016-05-27	0	0	0	0	0	0	0	0	0	0	0	0	0	0
6	0	JP6-484	Dry 2016	Basal	2016-05-27	0	0	0	0	0	0	0	0	0	0	0	0	0	0
6	0	JP6-485	Dry 2016	Basal	2016-05-27	0	0	0	0	0	0	0	0	0	0	0	0	0	0
6	0	JP6-486	Dry 2016	Basal	2016-05-27	0	0	0	0	0	0	0	0	0	0	0	0	0	0
6	0	JP6-487	Dry 2016	Basal	2016-05-27	0	0	0	0	0	0	0	0	0	0	0	0	0	0
6	0	JP6-488	Dry 2016	Basal	2016-05-27	0	0	0	0	0	0	0	0	0	0	0	0	0	0
6	0	JP6-489	Dry 2016	Basal	2016-05-27	0	0	0	0	0	0	0	0	0	0	0	0	0	0
6	0	JP6-490	Dry 2016	Basal	2016-05-27	0	0	0	0	0	0	0	0	0	0	0	0	0	0
6	0	JP6-491	Dry 2016	Basal	2016-05-27	0	0	0	0	0	0	0	0	0	0	0	0	0	0
6	0	JP6-492	Dry 2016	Basal	2016-05-27	0	0	0	0	0	0	0	0	0	0	0	0	0	0
6	0	JP6-493	Dry 2016	Basal	2016-05-27	0	0	0	0	0	0	0	0	0	0	0	0	0	0
6	0	JP6-494	Dry 2016	Basal	2016-05-27	0	0	0	0	0	0	0	0	0	0	0	0	0	0
6	0	JP6-495	Dry 2016	Basal	2016-05-27	0	0	0	0	0	0	0	0	0	0	0	0	0	0
6	0	JP6-496	Dry 2016	Basal	2016-05-27	0	0	0	0	0	0	0	0	0	0	0	0	0	0
6	0	JP6-497	Dry 2016	Basal	2016-05-27	0	0	0	0	0	0	0	0	0	0	0	0	0	0
6	0	JP6-498	Dry 2016	Basal	2016-05-27	0	0	0	0	0	0	0	0	0	0	0	0	0	0
6	0	JP6-499	Dry 2016	Basal	2016-05-27	0	0	0	0	0	0	0	0	0	0	0	0	0	0
6	0	JP6-500	Dry 2016	Basal	2016-05-27	0	0	0	0	0	0	0	0	0	0	0	0	0	0
3	1	JP3-72	Dry 2016	Basal	2016-05-30	0	0	0	0	0	0	0	0	0	0	0	0	0	0
3	1	JP3-73	Dry 2016	Basal	2016-05-30	0	0	0	0	0	0	0	0	0	0	0	0	0	0
3	1	JP3-74	Dry 2016	Basal	2016-05-30	0	0	0	0	0	0	0	0	0	0	0	0	0	0
3	1	JP3-75	Dry 2016	Basal	2016-05-30	0	0	0	0	0	0	0	0	0	0	0	0	0	0
3	1	JP3-76	Dry 2016	Basal	2016-05-30	0	0	0	0	0	0	0	0	0	0	0	0	0	0
3	1	JP3-77	Dry 2016	Basal	2016-05-30	0	0	0	0	0	0	0	0	0	0	0	0	0	0
3	1	JP3-78	Dry 2016	Basal	2016-05-30	0	0	0	0	0	0	0	0	0	0	0	0	0	0
3	1	JP3-79	Dry 2016	Basal	2016-05-30	0	0	0	0	0	0	0	0	0	0	0	0	0	0
3	1	JP3-80	Dry 2016	Basal	2016-05-30	0	0	0	0	0	0	0	0	0	0	0	0	0	0
3	1	JP3-81	Dry 2016	Basal	2016-05-30	0	0	0	0	0	0	0	0	0	0	0	0	0	0
3	1	JP3-82	Dry 2016	Basal	2016-05-30	0	0	0	0	0	0	0	0	0	0	0	0	0	0
3	1	JP3-83	Dry 2016	Basal	2016-05-30	0	0	0	0	0	0	0	0	0	0	0	0	0	0
3	1	JP3-84	Dry 2016	Basal	2016-05-30	0	0	0	0	0	0	0	0	0	0	0	0	0	0
3	1	JP3-85	Dry 2016	Basal	2016-05-30	0	0	0	0	0	0	0	0	0	0	0	0	0	0
3	1	JP3-86	Dry 2016	Basal	2016-05-30	0	0	0	0	0	0	0	0	0	0	0	0	0	0
3	1	JP3-87	Dry 2016	Basal	2016-05-30	0	0	0	0	0	0	0	0	0	0	0	0	0	0
3	1	JP3-143	Dry 2016	Basal	2016-05-30	0	0	0	0	0	0	0	0	0	0	0	0	0	0
3	1	JP3-88	Dry 2016	Basal	2016-05-30	0	0	0	0	0	0	0	0	0	0	0	0	0	0
3	1	JP3-89	Dry 2016	Basal	2016-05-30	0	0	0	0	0	0	0	0	0	0	0	0	0	0
3	1	JP3-90	Dry 2016	Basal	2016-05-30	0	0	0	0	0	0	0	0	0	0	0	0	0	0
3	1	JP3-91	Dry 2016	Basal	2016-05-31	0	0	0	0	0	0	0	0	0	0	0	0	0	0
3	1	JP3-92	Dry 2016	Basal	2016-05-31	0	0	0	0	0	0	0	0	0	0	0	0	0	0
3	1	JP3-93	Dry 2016	Basal	2016-05-31	0	0	0	0	0	0	0	0	0	0	0	0	0	0
3	1	JP3-94	Dry 2016	Basal	2016-05-31	0	0	0	0	0	0	0	0	0	0	0	0	0	0
3	1	JP3-95	Dry 2016	Basal	2016-05-31	0	0	0	0	0	0	0	0	0	0	0	0	0	0
3	1	JP3-96	Dry 2016	Basal	2016-05-31	0	0	0	0	0	0	0	0	0	0	0	0	0	0
3	1	JP3-97	Dry 2016	Basal	2016-05-31	0	0	0	0	0	0	0	0	0	0	0	0	0	0
3	1	JP3-98	Dry 2016	Basal	2016-05-31	0	0	0	0	0	0	0	0	0	0	0	0	0	0
3	1	JP3-146	Dry 2016	Basal	2016-05-31	0	0	0	0	0	0	0	0	0	0	0	0	0	0
3	1	JP3-99	Dry 2016	Basal	2016-05-31	0	0	0	0	0	0	0	0	0	0	0	0	0	0
1	0	JP1-645	Dry 2017	Post 2	2017-05-12	0	0	0	0	0	0	0	0	0	0	0	0	0	0
1	0	JP1-413	Dry 2017	Post 2	2017-05-12	3	0	0	1	0	0	0	0	0	0	0	0	0	0
1	0	JP1-414	Dry 2017	Post 2	2017-05-12	0	0	0	0	0	0	0	0	0	0	0	0	0	0
1	0	JP1-411	Dry 2017	Post 2	2017-05-12	0	0	0	0	0	0	0	0	0	0	0	0	0	0
1	0	JP1-646	Dry 2017	Post 2	2017-05-12	0	0	0	0	0	0	0	0	0	0	0	0	0	0
1	0	JP1-647	Dry 2017	Post 2	2017-05-12	2	0	0	1	0	0	0	0	0	0	0	0	0	0
1	0	JP1-410	Dry 2017	Post 2	2017-05-12	0	0	0	0	0	0	0	0	0	0	0	0	0	0
1	0	JP1-587	Dry 2017	Post 2	2017-05-12	0	0	0	0	0	0	0	0	0	0	0	0	0	0
1	0	JP1-409	Dry 2017	Post 2	2017-05-12	1	1	1	1	1	1	1	1	1	1	1	1	0	0
1	0	JP1-648	Dry 2017	Post 2	2017-05-12	0	0	0	0	0	0	0	0	0	0	0	0	0	0
1	0	JP1-406	Dry 2017	Post 2	2017-05-12	1	1	1	1	1	1	1	1	1	1	1	1	0	0
1	0	JP1-585	Dry 2017	Post 2	2017-05-12	0	0	0	0	0	0	0	0	0	0	0	0	0	0
1	0	JP1-441	Dry 2017	Post 2	2017-05-12	0	0	0	0	0	0	0	0	0	0	0	0	0	0
1	0	JP1-649	Dry 2017	Post 2	2017-05-12	0	0	0	0	0	0	0	0	0	0	0	0	0	0
1	0	JP1-650	Dry 2017	Post 2	2017-05-12	0	0	0	0	0	0	0	0	0	0	0	0	0	0
1	0	JP1-408	Dry 2017	Post 2	2017-05-12	0	0	0	0	0	0	0	0	0	0	0	0	0	0
1	0	JP1-426	Dry 2017	Post 2	2017-05-12	0	0	0	0	0	0	0	0	0	0	0	0	0	0
1	0	JP1-438	Dry 2017	Post 2	2017-05-12	1	1	1	1	1	1	1	1	1	1	1	1	0	0
1	0	JP1-427	Dry 2017	Post 2	2017-05-12	0	0	0	0	0	0	0	0	0	0	0	0	0	0
1	0	JP1-429	Dry 2017	Post 2	2017-05-12	0	0	0	0	0	0	0	0	0	0	0	0	0	0
1	0	JP1-433	Dry 2017	Post 2	2017-05-12	0	0	0	0	0	0	0	0	0	0	0	0	0	0
1	0	JP1-434	Dry 2017	Post 2	2017-05-12	1	1	0	1	1	0	1	1	1	1	0	0	1	1
1	0	JP1-431	Dry 2017	Post 2	2017-05-12	0	0	0	0	0	0	0	0	0	0	0	0	0	0
1	0	JP1-425	Dry 2017	Post 2	2017-05-12	0	0	0	0	0	0	0	0	0	0	0	0	0	0
1	0	JP1-422	Dry 2017	Post 2	2017-05-12	0	0	0	0	0	0	0	0	0	0	0	0	0	0
1	0	JP1-419	Dry 2017	Post 2	2017-05-12	0	0	0	0	0	0	0	0	0	0	0	0	0	0
1	0	JP1-420	Dry 2017	Post 2	2017-05-12	1	1	0	1	1	0	1	1	1	1	0	0	1	1
1	0	JP1-417	Dry 2017	Post 2	2017-05-12	0	0	0	0	0	0	0	0	0	0	0	0	0	0
1	0	JP1-439	Dry 2017	Post 2	2017-05-12	0	0	0	0	0	0	0	0	0	0	0	0	0	0
1	0	JP1-415	Dry 2017	Post 2	2017-05-12	0	0	0	0	0	0	0	0	0	0	0	0	0	0
2	1	JP2-21	Dry 2017	Post 2	2017-05-02	1	1	1	1	1	1	1	1	1	1	1	1	0	0
2	1	JP2-12	Dry 2017	Post 2	2017-05-02	1	0	0	1	0	0	0	0	0	0	0	0	0	0
2	1	JP2-8	Dry 2017	Post 2	2017-05-02	2	0	0	1	0	0	0	0	0	0	0	0	0	0
2	1	JP2-7	Dry 2017	Post 2	2017-05-02	0	0	0	0	0	0	0	0	0	0	0	0	0	0
2	1	JP2-15	Dry 2017	Post 2	2017-05-02	0	0	0	0	0	0	0	0	0	0	0	0	0	0
2	1	JP2-6	Dry 2017	Post 2	2017-05-02	0	0	0	0	0	0	0	0	0	0	0	0	0	0
2	1	JP2-5	Dry 2017	Post 2	2017-05-02	0	0	0	0	0	0	0	0	0	0	0	0	0	0
2	1	JP2-71	Dry 2017	Post 2	2017-05-02	0	0	0	0	0	0	0	0	0	0	0	0	0	0
2	1	JP2-4	Dry 2017	Post 2	2017-05-02	0	0	0	0	0	0	0	0	0	0	0	0	0	0
2	1	JP2-651	Dry 2017	Post 2	2017-05-02	0	0	0	0	0	0	0	0	0	0	0	0	0	0
2	1	JP2-35	Dry 2017	Post 2	2017-05-02	0	0	0	0	0	0	0	0	0	0	0	0	0	0
2	1	JP2-53	Dry 2017	Post 2	2017-05-02	0	0	0	0	0	0	0	0	0	0	0	0	0	0
2	1	JP2-60	Dry 2017	Post 2	2017-05-02	0	0	0	0	0	0	0	0	0	0	0	0	0	0
2	1	JP2-65	Dry 2017	Post 2	2017-05-02	0	0	0	0	0	0	0	0	0	0	0	0	0	0
2	1	JP2-3	Dry 2017	Post 2	2017-05-02	0	0	0	0	0	0	0	0	0	0	0	0	0	0
2	1	JP2-24	Dry 2017	Post 2	2017-05-02	0	0	0	0	0	0	0	0	0	0	0	0	0	0
2	1	JP2-46	Dry 2017	Post 2	2017-05-02	0	0	0	0	0	0	0	0	0	0	0	0	0	0
2	1	JP2-22	Dry 2017	Post 2	2017-05-02	0	0	0	0	0	0	0	0	0	0	0	0	0	0
2	1	JP2-43	Dry 2017	Post 2	2017-05-02	0	0	0	0	0	0	0	0	0	0	0	0	0	0
2	1	JP2-51	Dry 2017	Post 2	2017-05-02	0	0	0	0	0	0	0	0	0	0	0	0	0	0
2	1	JP2-49	Dry 2017	Post 2	2017-05-02	0	0	0	0	0	0	0	0	0	0	0	0	0	0
2	1	JP2-402	Dry 2017	Post 2	2017-05-02	0	0	0	0	0	0	0	0	0	0	0	0	0	0
2	1	JP2-652	Dry 2017	Post 2	2017-05-02	0	0	0	0	0	0	0	0	0	0	0	0	0	0
2	1	JP2-47	Dry 2017	Post 2	2017-05-02	0	0	0	0	0	0	0	0	0	0	0	0	0	0
2	1	JP2-48	Dry 2017	Post 2	2017-05-02	0	0	0	0	0	0	0	0	0	0	0	0	0	0
2	1	JP2-27	Dry 2017	Post 2	2017-05-02	0	0	0	0	0	0	0	0	0	0	0	0	0	0
2	1	JP2-26	Dry 2017	Post 2	2017-05-02	0	0	0	0	0	0	0	0	0	0	0	0	0	0
2	1	JP2-653	Dry 2017	Post 2	2017-05-02	0	0	0	0	0	0	0	0	0	0	0	0	0	0
2	1	JP2-25	Dry 2017	Post 2	2017-05-02	0	0	0	0	0	0	0	0	0	0	0	0	0	0
2	1	JP2-50	Dry 2017	Post 2	2017-05-02	0	0	0	0	0	0	0	0	0	0	0	0	0	0
3	1	JP3-80	Dry 2017	Post 2	2017-05-03	0	0	0	0	0	0	0	0	0	0	0	0	0	0
3	1	JP3-82	Dry 2017	Post 2	2017-05-03	0	0	0	0	0	0	0	0	0	0	0	0	0	0
3	1	JP3-83	Dry 2017	Post 2	2017-05-03	0	0	0	0	0	0	0	0	0	0	0	0	0	0
3	1	JP3-108	Dry 2017	Post 2	2017-05-03	0	0	0	0	0	0	0	0	0	0	0	0	0	0
3	1	JP3-111	Dry 2017	Post 2	2017-05-03	0	0	0	0	0	0	0	0	0	0	0	0	0	0
3	1	JP3-85	Dry 2017	Post 2	2017-05-03	0	0	0	0	0	0	0	0	0	0	0	0	0	0
3	1	JP3-99	Dry 2017	Post 2	2017-05-03	0	0	0	0	0	0	0	0	0	0	0	0	0	0
3	1	JP3-102	Dry 2017	Post 2	2017-05-03	0	0	0	0	0	0	0	0	0	0	0	0	0	0
3	1	JP3-118	Dry 2017	Post 2	2017-05-03	0	0	0	0	0	0	0	0	0	0	0	0	0	0
3	1	JP3-654	Dry 2017	Post 2	2017-05-03	0	0	0	0	0	0	0	0	0	0	0	0	0	0
3	1	JP3-94	Dry 2017	Post 2	2017-05-03	0	0	0	0	0	0	0	0	0	0	0	0	0	0
3	1	JP3-106	Dry 2017	Post 2	2017-05-03	0	0	0	0	0	0	0	0	0	0	0	0	0	0
3	1	JP3-96	Dry 2017	Post 2	2017-05-03	0	0	0	0	0	0	0	0	0	0	0	0	0	0
3	1	JP3-91	Dry 2017	Post 2	2017-05-03	0	0	0	0	0	0	0	0	0	0	0	0	0	0
3	1	JP3-105	Dry 2017	Post 2	2017-05-03	0	0	0	0	0	0	0	0	0	0	0	0	0	0
3	1	JP3-118	Dry 2017	Post 2	2017-05-03	0	0	0	0	0	0	0	0	0	0	0	0	0	0
3	1	JP3-88	Dry 2017	Post 2	2017-05-03	0	0	0	0	0	0	0	0	0	0	0	0	0	0
3	1	JP3-104	Dry 2017	Post 2	2017-05-03	0	0	0	0	0	0	0	0	0	0	0	0	0	0
3	1	JP3-140	Dry 2017	Post 2	2017-05-03	1	1	1	1	1	1	1	1	1	1	1	1	0	0
3	1	JP3-115	Dry 2017	Post 2	2017-05-03	0	0	0	0	0	0	0	0	0	0	0	0	0	0
3	1	JP3-98	Dry 2017	Post 2	2017-05-03	0	0	0	0	0	0	0	0	0	0	0	0	0	0
3	1	JP3-97	Dry 2017	Post 2	2017-05-03	0	0	0	0	0	0	0	0	0	0	0	0	0	0
3	1	JP3-72	Dry 2017	Post 2	2017-05-03	0	0	0	0	0	0	0	0	0	0	0	0	0	0
3	1	JP3-73	Dry 2017	Post 2	2017-05-03	0	0	0	0	0	0	0	0	0	0	0	0	0	0
3	1	JP3-76	Dry 2017	Post 2	2017-05-03	0	0	0	0	0	0	0	0	0	0	0	0	0	0
3	1	JP3-77	Dry 2017	Post 2	2017-05-03	0	0	0	0	0	0	0	0	0	0	0	0	0	0
3	1	JP3-136	Dry 2017	Post 2	2017-05-03	0	0	0	0	0	0	0	0	0	0	0	0	0	0
3	1	JP3-124	Dry 2017	Post 2	2017-05-03	0	0	0	0	0	0	0	0	0	0	0	0	0	0
3	1	JP3-79	Dry 2017	Post 2	2017-05-03	0	0	0	0	0	0	0	0	0	0	0	0	0	0
3	1	JP3-655	Dry 2017	Post 2	2017-05-03	1	0	0	1	0	0	0	0	0	0	0	0	0	0
4	0	JP4-456	Dry 2017	Post 2	2017-05-15	0	0	0	0	0	0	0	0	0	0	0	0	0	0
4	0	JP4-592	Dry 2017	Post 2	2017-05-15	0	0	0	0	0	0	0	0	0	0	0	0	0	0
4	0	JP4-656	Dry 2017	Post 2	2017-05-15	0	0	0	0	0	0	0	0	0	0	0	0	0	0
4	0	JP4-591	Dry 2017	Post 2	2017-05-15	0	0	0	0	0	0	0	0	0	0	0	0	0	0
4	0	JP4-459	Dry 2017	Post 2	2017-05-15	0	0	0	0	0	0	0	0	0	0	0	0	0	0
4	0	JP4-657	Dry 2017	Post 2	2017-05-15	0	0	0	0	0	0	0	0	0	0	0	0	0	0
4	0	JP4-658	Dry 2017	Post 2	2017-05-15	0	0	0	0	0	0	0	0	0	0	0	0	0	0
4	0	JP4-605	Dry 2017	Post 2	2017-05-15	0	0	0	0	0	0	0	0	0	0	0	0	0	0
4	0	JP4-464	Dry 2017	Post 2	2017-05-15	0	0	0	0	0	0	0	0	0	0	0	0	0	0
4	0	JP4-603	Dry 2017	Post 2	2017-05-15	0	0	0	0	0	0	0	0	0	0	0	0	0	0
4	0	JP4-659	Dry 2017	Post 2	2017-05-15	1	0	0	1	0	0	0	0	0	0	0	0	0	0
4	0	JP4-660	Dry 2017	Post 2	2017-05-15	0	0	0	0	0	0	0	0	0	0	0	0	0	0
4	0	JP4-452	Dry 2017	Post 2	2017-05-15	1	0	0	1	0	0	0	0	0	0	0	0	0	0
4	0	JP4-451	Dry 2017	Post 2	2017-05-15	0	0	0	0	0	0	0	0	0	0	0	0	0	0
4	0	JP4-455	Dry 2017	Post 2	2017-05-15	0	0	0	0	0	0	0	0	0	0	0	0	0	0
4	0	JP4-597	Dry 2017	Post 2	2017-05-15	0	0	0	0	0	0	0	0	0	0	0	0	0	0
4	0	JP4-449	Dry 2017	Post 2	2017-05-15	0	0	0	0	0	0	0	0	0	0	0	0	0	0
4	0	JP4-450	Dry 2017	Post 2	2017-05-15	0	0	0	0	0	0	0	0	0	0	0	0	0	0
4	0	JP4-661	Dry 2017	Post 2	2017-05-15	0	0	0	0	0	0	0	0	0	0	0	0	0	0
4	0	JP4-662	Dry 2017	Post 2	2017-05-15	0	0	0	0	0	0	0	0	0	0	0	0	0	0
4	0	JP4-460	Dry 2017	Post 2	2017-05-15	0	0	0	0	0	0	0	0	0	0	0	0	0	0
4	0	JP4-466	Dry 2017	Post 2	2017-05-15	4	0	0	1	0	0	0	0	0	0	0	0	0	0
4	0	JP4-448	Dry 2017	Post 2	2017-05-15	0	0	0	0	0	0	0	0	0	0	0	0	0	0
4	0	JP4-442	Dry 2017	Post 2	2017-05-15	0	0	0	0	0	0	0	0	0	0	0	0	0	0
4	0	JP4-463	Dry 2017	Post 2	2017-05-15	0	0	0	0	0	0	0	0	0	0	0	0	0	0
4	0	JP4-663	Dry 2017	Post 2	2017-05-15	0	0	0	0	0	0	0	0	0	0	0	0	0	0
4	0	JP4-443	Dry 2017	Post 2	2017-05-15	3	1	1	1	1	1	1	1	1	1	1	1	0	0
4	0	JP4-664	Dry 2017	Post 2	2017-05-15	1	1	1	1	1	1	1	1	1	1	1	1	0	0
4	0	JP4-665	Dry 2017	Post 2	2017-05-15	0	0	0	0	0	0	0	0	0	0	0	0	0	0
4	0	JP4-666	Dry 2017	Post 2	2017-05-15	0	0	0	0	0	0	0	0	0	0	0	0	0	0
5	1	JP5-213	Dry 2017	Post 2	2017-05-04	0	0	0	0	0	0	0	0	0	0	0	0	0	0
5	1	JP5-220	Dry 2017	Post 2	2017-05-04	0	0	0	0	0	0	0	0	0	0	0	0	0	0
5	1	JP5-174	Dry 2017	Post 2	2017-05-04	0	0	0	0	0	0	0	0	0	0	0	0	0	0
5	1	JP5-223	Dry 2017	Post 2	2017-05-04	0	0	0	0	0	0	0	0	0	0	0	0	0	0
5	1	JP5-168	Dry 2017	Post 2	2017-05-04	0	0	0	0	0	0	0	0	0	0	0	0	0	0
5	1	JP5-167	Dry 2017	Post 2	2017-05-04	0	0	0	0	0	0	0	0	0	0	0	0	0	0
5	1	JP5-401	Dry 2017	Post 2	2017-05-04	0	0	0	0	0	0	0	0	0	0	0	0	0	0
5	1	JP5-166	Dry 2017	Post 2	2017-05-04	0	0	0	0	0	0	0	0	0	0	0	0	0	0
5	1	JP5-197	Dry 2017	Post 2	2017-05-04	0	0	0	0	0	0	0	0	0	0	0	0	0	0
5	1	JP5-165	Dry 2017	Post 2	2017-05-04	0	0	0	0	0	0	0	0	0	0	0	0	0	0
5	1	JP5-224	Dry 2017	Post 2	2017-05-04	0	0	0	0	0	0	0	0	0	0	0	0	0	0
5	1	JP5-179	Dry 2017	Post 2	2017-05-04	0	0	0	0	0	0	0	0	0	0	0	0	0	0
5	1	JP5-203	Dry 2017	Post 2	2017-05-04	0	0	0	0	0	0	0	0	0	0	0	0	0	0
5	1	JP5-187	Dry 2017	Post 2	2017-05-04	0	0	0	0	0	0	0	0	0	0	0	0	0	0
5	1	JP5-169	Dry 2017	Post 2	2017-05-04	0	0	0	0	0	0	0	0	0	0	0	0	0	0
5	1	JP5-216	Dry 2017	Post 2	2017-05-04	0	0	0	0	0	0	0	0	0	0	0	0	0	0
5	1	JP5-162	Dry 2017	Post 2	2017-05-04	0	0	0	0	0	0	0	0	0	0	0	0	0	0
5	1	JP5-191	Dry 2017	Post 2	2017-05-04	0	0	0	0	0	0	0	0	0	0	0	0	0	0
5	1	JP5-173	Dry 2017	Post 2	2017-05-04	0	0	0	0	0	0	0	0	0	0	0	0	0	0
5	1	JP5-181	Dry 2017	Post 2	2017-05-04	0	0	0	0	0	0	0	0	0	0	0	0	0	0
5	1	JP5-205	Dry 2017	Post 2	2017-05-04	0	0	0	0	0	0	0	0	0	0	0	0	0	0
5	1	JP5-667	Dry 2017	Post 2	2017-05-04	0	0	0	0	0	0	0	0	0	0	0	0	0	0
5	1	JP5-158	Dry 2017	Post 2	2017-05-04	0	0	0	0	0	0	0	0	0	0	0	0	0	0
5	1	JP5-211	Dry 2017	Post 2	2017-05-04	0	0	0	0	0	0	0	0	0	0	0	0	0	0
5	1	JP5-188	Dry 2017	Post 2	2017-05-04	0	0	0	0	0	0	0	0	0	0	0	0	0	0
5	1	JP5-192	Dry 2017	Post 2	2017-05-04	0	0	0	0	0	0	0	0	0	0	0	0	0	0
5	1	JP5-194	Dry 2017	Post 2	2017-05-04	0	0	0	0	0	0	0	0	0	0	0	0	0	0
5	1	JP5-160	Dry 2017	Post 2	2017-05-04	0	0	0	0	0	0	0	0	0	0	0	0	0	0
5	1	JP5-159	Dry 2017	Post 2	2017-05-04	1	1	1	1	1	1	1	1	1	1	1	1	0	0
5	1	JP5-185	Dry 2017	Post 2	2017-05-04	0	0	0	0	0	0	0	0	0	0	0	0	0	0
6	0	JP6-481	Dry 2017	Post 2	2017-05-18	0	0	0	0	0	0	0	0	0	0	0	0	0	0
6	0	JP6-668	Dry 2017	Post 2	2017-05-18	0	0	0	0	0	0	0	0	0	0	0	0	0	0
6	0	JP6-477	Dry 2017	Post 2	2017-05-18	3	2	2	1	1	1	1	1	2	1	1	1	0	0
6	0	JP6-613	Dry 2017	Post 2	2017-05-18	0	0	0	0	0	0	0	0	0	0	0	0	0	0
6	0	JP6-619	Dry 2017	Post 2	2017-05-18	1	0	0	1	0	0	0	0	0	0	0	0	0	0
6	0	JP6-611	Dry 2017	Post 2	2017-05-18	0	0	0	0	0	0	0	0	0	0	0	0	0	0
6	0	JP6-609	Dry 2017	Post 2	2017-05-18	0	0	0	0	0	0	0	0	0	0	0	0	0	0
6	0	JP6-669	Dry 2017	Post 2	2017-05-18	0	0	0	0	0	0	0	0	0	0	0	0	0	0
6	0	JP6-670	Dry 2017	Post 2	2017-05-18	1	1	0	1	1	0	1	1	1	1	0	0	1	1
6	0	JP6-490	Dry 2017	Post 2	2017-05-18	0	0	0	0	0	0	0	0	0	0	0	0	0	0
6	0	JP6-494	Dry 2017	Post 2	2017-05-18	0	0	0	0	0	0	0	0	0	0	0	0	0	0
6	0	JP6-671	Dry 2017	Post 2	2017-05-18	0	0	0	0	0	0	0	0	0	0	0	0	0	0
6	0	JP6-503	Dry 2017	Post 2	2017-05-18	0	0	0	0	0	0	0	0	0	0	0	0	0	0
6	0	JP6-672	Dry 2017	Post 2	2017-05-18	0	0	0	0	0	0	0	0	0	0	0	0	0	0
6	0	JP6-497	Dry 2017	Post 2	2017-05-18	1	1	1	1	1	1	1	1	1	1	1	1	0	0
6	0	JP6-673	Dry 2017	Post 2	2017-05-18	0	0	0	0	0	0	0	0	0	0	0	0	0	0
6	0	JP6-493	Dry 2017	Post 2	2017-05-18	0	0	0	0	0	0	0	0	0	0	0	0	0	0
6	0	JP6-674	Dry 2017	Post 2	2017-05-18	0	0	0	0	0	0	0	0	0	0	0	0	0	0
6	0	JP6-615	Dry 2017	Post 2	2017-05-18	0	0	0	0	0	0	0	0	0	0	0	0	0	0
6	0	JP6-675	Dry 2017	Post 2	2017-05-18	0	0	0	0	0	0	0	0	0	0	0	0	0	0
6	0	JP6-488	Dry 2017	Post 2	2017-05-18	1	1	1	1	1	1	1	1	1	1	1	1	0	0
6	0	JP6-472	Dry 2017	Post 2	2017-05-18	0	0	0	0	0	0	0	0	0	0	0	0	0	0
6	0	JP6-676	Dry 2017	Post 2	2017-05-18	0	0	0	0	0	0	0	0	0	0	0	0	0	0
6	0	JP6-471	Dry 2017	Post 2	2017-05-18	0	0	0	0	0	0	0	0	0	0	0	0	0	0
6	0	JP6-677	Dry 2017	Post 2	2017-05-18	0	0	0	0	0	0	0	0	0	0	0	0	0	0
6	0	JP6-678	Dry 2017	Post 2	2017-05-18	0	0	0	0	0	0	0	0	0	0	0	0	0	0
6	0	JP6-679	Dry 2017	Post 2	2017-05-18	0	0	0	0	0	0	0	0	0	0	0	0	0	0
6	0	JP6-500	Dry 2017	Post 2	2017-05-18	1	1	1	1	1	1	1	0	1	0	1	0	0	0
6	0	JP6-680	Dry 2017	Post 2	2017-05-18	1	0	0	1	0	0	0	0	0	0	0	0	0	0
6	0	JP6-499	Dry 2017	Post 2	2017-05-18	3	2	2	1	1	1	1	1	2	1	1	1	0	0
7	1	JP7-272	Dry 2017	Post 2	2017-05-08	0	0	0	0	0	0	0	0	0	0	0	0	0	0
7	1	JP7-254	Dry 2017	Post 2	2017-05-08	0	0	0	0	0	0	0	0	0	0	0	0	0	0
7	1		Dry 2017	Post 2	2017-05-08	0	0	0	0	0	0	0	0	0	0	0	0	0	0
7	1		Dry 2017	Post 2	2017-05-08	0	0	0	0	0	0	0	0	0	0	0	0	0	0
7	1	JP7-285	Dry 2017	Post 2	2017-05-08	0	0	0	0	0	0	0	0	0	0	0	0	0	0
7	1	JP7-304	Dry 2017	Post 2	2017-05-08	0	0	0	0	0	0	0	0	0	0	0	0	0	0
7	1	JP7-256	Dry 2017	Post 2	2017-05-08	0	0	0	0	0	0	0	0	0	0	0	0	0	0
7	1	JP7-248	Dry 2017	Post 2	2017-05-08	0	0	0	0	0	0	0	0	0	0	0	0	0	0
7	1	JP7-261	Dry 2017	Post 2	2017-05-08	0	0	0	0	0	0	0	0	0	0	0	0	0	0
7	1	JP7-262	Dry 2017	Post 2	2017-05-08	0	0	0	0	0	0	0	0	0	0	0	0	0	0
7	1	JP7-276	Dry 2017	Post 2	2017-05-08	1	0	0	1	0	0	0	0	0	0	0	0	0	0
7	1	JP7-309	Dry 2017	Post 2	2017-05-08	0	0	0	0	0	0	0	0	0	0	0	0	0	0
7	1	JP7-245	Dry 2017	Post 2	2017-05-08	0	0	0	0	0	0	0	0	0	0	0	0	0	0
7	1	JP7-287	Dry 2017	Post 2	2017-05-08	0	0	0	0	0	0	0	0	0	0	0	0	0	0
7	1	JP7-310	Dry 2017	Post 2	2017-05-08	0	0	0	0	0	0	0	0	0	0	0	0	0	0
7	1	JP7-311	Dry 2017	Post 2	2017-05-08	0	0	0	0	0	0	0	0	0	0	0	0	0	0
7	1	JP7-288	Dry 2017	Post 2	2017-05-08	0	0	0	0	0	0	0	0	0	0	0	0	0	0
7	1	JP7-260	Dry 2017	Post 2	2017-05-08	1	1	1	1	1	1	1	1	1	1	1	1	0	0
7	1		Dry 2017	Post 2	2017-05-08	0	0	0	0	0	0	0	0	0	0	0	0	0	0
7	1	JP7-247	Dry 2017	Post 2	2017-05-08	0	0	0	0	0	0	0	0	0	0	0	0	0	0
7	1	JP7-308	Dry 2017	Post 2	2017-05-08	0	0	0	0	0	0	0	0	0	0	0	0	0	0
7	1	JP7-250	Dry 2017	Post 2	2017-05-08	0	0	0	0	0	0	0	0	0	0	0	0	0	0
7	1	JP7-274	Dry 2017	Post 2	2017-05-08	0	0	0	0	0	0	0	0	0	0	0	0	0	0
7	1	JP7-242	Dry 2017	Post 2	2017-05-08	0	0	0	0	0	0	0	0	0	0	0	0	0	0
7	1		Dry 2017	Post 2	2017-05-08	0	0	0	0	0	0	0	0	0	0	0	0	0	0
7	1		Dry 2017	Post 2	2017-05-08	0	0	0	0	0	0	0	0	0	0	0	0	0	0
7	1		Dry 2017	Post 2	2017-05-08	0	0	0	0	0	0	0	0	0	0	0	0	0	0
7	1		Dry 2017	Post 2	2017-05-08	0	0	0	0	0	0	0	0	0	0	0	0	0	0
7	1		Dry 2017	Post 2	2017-05-08	0	0	0	0	0	0	0	0	0	0	0	0	0	0
7	1		Dry 2017	Post 2	2017-05-08	0	0	0	0	0	0	0	0	0	0	0	0	0	0
8	1		Dry 2017	Post 2	2017-05-09	0	0	0	0	0	0	0	0	0	0	0	0	0	0
8	1	JP8-332	Dry 2017	Post 2	2017-05-09	1	0	0	1	0	0	0	0	0	0	0	0	0	0
8	1		Dry 2017	Post 2	2017-05-09	0	0	0	0	0	0	0	0	0	0	0	0	0	0
8	1		Dry 2017	Post 2	2017-05-09	0	0	0	0	0	0	0	0	0	0	0	0	0	0
8	1		Dry 2017	Post 2	2017-05-09	0	0	0	0	0	0	0	0	0	0	0	0	0	0
8	1		Dry 2017	Post 2	2017-05-09	0	0	0	0	0	0	0	0	0	0	0	0	0	0
8	1		Dry 2017	Post 2	2017-05-09	0	0	0	0	0	0	0	0	0	0	0	0	0	0
8	1		Dry 2017	Post 2	2017-05-09	0	0	0	0	0	0	0	0	0	0	0	0	0	0
8	1		Dry 2017	Post 2	2017-05-09	0	0	0	0	0	0	0	0	0	0	0	0	0	0
8	1		Dry 2017	Post 2	2017-05-09	0	0	0	0	0	0	0	0	0	0	0	0	0	0
8	1		Dry 2017	Post 2	2017-05-09	0	0	0	0	0	0	0	0	0	0	0	0	0	0
8	1		Dry 2017	Post 2	2017-05-09	0	0	0	0	0	0	0	0	0	0	0	0	0	0
8	1		Dry 2017	Post 2	2017-05-09	0	0	0	0	0	0	0	0	0	0	0	0	0	0
8	1		Dry 2017	Post 2	2017-05-09	0	0	0	0	0	0	0	0	0	0	0	0	0	0
8	1		Dry 2017	Post 2	2017-05-09	0	0	0	0	0	0	0	0	0	0	0	0	0	0
8	1		Dry 2017	Post 2	2017-05-09	0	0	0	0	0	0	0	0	0	0	0	0	0	0
8	1		Dry 2017	Post 2	2017-05-09	0	0	0	0	0	0	0	0	0	0	0	0	0	0
8	1		Dry 2017	Post 2	2017-05-09	0	0	0	0	0	0	0	0	0	0	0	0	0	0
8	1	JP8-352	Dry 2017	Post 2	2017-05-09	1	0	0	1	0	0	0	0	0	0	0	0	0	0
8	1		Dry 2017	Post 2	2017-05-09	0	0	0	0	0	0	0	0	0	0	0	0	0	0
8	1	JP8-330	Dry 2017	Post 2	2017-05-09	1	1	1	1	1	1	1	1	1	1	1	1	0	0
8	1	JP8-367	Dry 2017	Post 2	2017-05-09	2	1	1	1	1	1	1	1	1	1	1	1	0	0
8	1		Dry 2017	Post 2	2017-05-09	0	0	0	0	0	0	0	0	0	0	0	0	0	0
8	1		Dry 2017	Post 2	2017-05-09	0	0	0	0	0	0	0	0	0	0	0	0	0	0
8	1		Dry 2017	Post 2	2017-05-09	0	0	0	0	0	0	0	0	0	0	0	0	0	0
8	1		Dry 2017	Post 2	2017-05-09	0	0	0	0	0	0	0	0	0	0	0	0	0	0
8	1		Dry 2017	Post 2	2017-05-09	0	0	0	0	0	0	0	0	0	0	0	0	0	0
8	1		Dry 2017	Post 2	2017-05-09	0	0	0	0	0	0	0	0	0	0	0	0	0	0
8	1		Dry 2017	Post 2	2017-05-09	0	0	0	0	0	0	0	0	0	0	0	0	0	0
8	1		Dry 2017	Post 2	2017-05-09	0	0	0	0	0	0	0	0	0	0	0	0	0	0
9	0	JP9-514	Dry 2017	Post 2	2017-05-16	1	0	0	1	0	0	0	0	0	0	0	0	0	0
9	0	JP9-537	Dry 2017	Post 2	2017-05-16	3	0	0	1	0	0	0	0	0	0	0	0	0	0
9	0	JP9-528	Dry 2017	Post 2	2017-05-16	4	1	1	1	1	1	1	0	1	0	1	0	0	0
9	0	JP9-534	Dry 2017	Post 2	2017-05-16	1	0	0	1	0	0	0	0	0	0	0	0	0	0
9	0	JP9-536	Dry 2017	Post 2	2017-05-16	2	2	1	1	1	1	1	1	2	2	1	1	1	1
9	0	JP9-623	Dry 2017	Post 2	2017-05-16	2	1	1	1	1	1	1	1	1	1	1	1	0	0
9	0	JP9-530	Dry 2017	Post 2	2017-05-16	2	1	1	1	1	1	1	1	1	1	1	1	0	0
9	0	JP9-520	Dry 2017	Post 2	2017-05-16	2	2	2	1	1	1	1	1	2	1	1	1	0	0
9	0		Dry 2017	Post 2	2017-05-16	0	0	0	0	0	0	0	0	0	0	0	0	0	0
9	0	JP9-516	Dry 2017	Post 2	2017-05-16	3	1	1	1	1	1	1	1	1	1	1	1	0	0
9	0		Dry 2017	Post 2	2017-05-16	0	0	0	0	0	0	0	0	0	0	0	0	0	0
9	0		Dry 2017	Post 2	2017-05-16	0	0	0	0	0	0	0	0	0	0	0	0	0	0
9	0	JP9-509	Dry 2017	Post 2	2017-05-16	3	1	1	1	1	1	1	1	1	1	1	1	0	0
9	0	JP9-535	Dry 2017	Post 2	2017-05-16	0	0	0	0	0	0	0	0	0	0	0	0	0	0
9	0		Dry 2017	Post 2	2017-05-16	0	0	0	0	0	0	0	0	0	0	0	0	0	0
9	0	JP9-508	Dry 2017	Post 2	2017-05-16	0	0	0	0	0	0	0	0	0	0	0	0	0	0
9	0		Dry 2017	Post 2	2017-05-16	0	0	0	0	0	0	0	0	0	0	0	0	0	0
9	0		Dry 2017	Post 2	2017-05-16	0	0	0	0	0	0	0	0	0	0	0	0	0	0
9	0		Dry 2017	Post 2	2017-05-16	0	0	0	0	0	0	0	0	0	0	0	0	0	0
9	0	JP9-538	Dry 2017	Post 2	2017-05-16	1	1	1	1	1	1	1	0	1	0	1	0	0	0
9	0		Dry 2017	Post 2	2017-05-16	0	0	0	0	0	0	0	0	0	0	0	0	0	0
9	0		Dry 2017	Post 2	2017-05-16	0	0	0	0	0	0	0	0	0	0	0	0	0	0
9	0		Dry 2017	Post 2	2017-05-16	0	0	0	0	0	0	0	0	0	0	0	0	0	0
9	0		Dry 2017	Post 2	2017-05-16	0	0	0	0	0	0	0	0	0	0	0	0	0	0
9	0		Dry 2017	Post 2	2017-05-16	0	0	0	0	0	0	0	0	0	0	0	0	0	0
9	0		Dry 2017	Post 2	2017-05-16	0	0	0	0	0	0	0	0	0	0	0	0	0	0
9	0		Dry 2017	Post 2	2017-05-16	0	0	0	0	0	0	0	0	0	0	0	0	0	0
9	0	JP9-541	Dry 2017	Post 2	2017-05-16	1	0	0	1	0	0	0	0	0	0	0	0	0	0
9	0	JP9-531	Dry 2017	Post 2	2017-05-16	0	0	0	0	0	0	0	0	0	0	0	0	0	0
9	0		Dry 2017	Post 2	2017-05-16	0	0	0	0	0	0	0	0	0	0	0	0	0	0
10	0	JP10-681	Dry 2017	Post 2	2017-05-17	1	0	0	1	0	0	0	0	0	0	0	0	0	0
10	0	JP10-558	Dry 2017	Post 2	2017-05-17	2	1	1	1	1	1	1	1	1	1	1	1	0	0
10	0		Dry 2017	Post 2	2017-05-17	0	0	0	0	0	0	0	0	0	0	0	0	0	0
10	0		Dry 2017	Post 2	2017-05-17	0	0	0	0	0	0	0	0	0	0	0	0	0	0
10	0		Dry 2017	Post 2	2017-05-17	0	0	0	0	0	0	0	0	0	0	0	0	0	0
10	0		Dry 2017	Post 2	2017-05-17	0	0	0	0	0	0	0	0	0	0	0	0	0	0
10	0		Dry 2017	Post 2	2017-05-17	0	0	0	0	0	0	0	0	0	0	0	0	0	0
10	0		Dry 2017	Post 2	2017-05-17	0	0	0	0	0	0	0	0	0	0	0	0	0	0
10	0		Dry 2017	Post 2	2017-05-17	0	0	0	0	0	0	0	0	0	0	0	0	0	0
10	0		Dry 2017	Post 2	2017-05-17	0	0	0	0	0	0	0	0	0	0	0	0	0	0
10	0	JP10-682	Dry 2017	Post 2	2017-05-17	3	0	0	1	0	0	0	0	0	0	0	0	0	0
10	0	JP10-547	Dry 2017	Post 2	2017-05-17	3	3	1	1	1	1	1	1	3	2	1	1	1	1
10	0	JP10-546	Dry 2017	Post 2	2017-05-17	0	0	0	0	0	0	0	0	0	0	0	0	0	0
10	0		Dry 2017	Post 2	2017-05-17	0	0	0	0	0	0	0	0	0	0	0	0	0	0
10	0	JP10-683	Dry 2017	Post 2	2017-05-17	2	0	0	1	0	0	0	0	0	0	0	0	0	0
10	0	JP10-549	Dry 2017	Post 2	2017-05-17	2	0	0	1	0	0	0	0	0	0	0	0	0	0
10	0		Dry 2017	Post 2	2017-05-17	0	0	0	0	0	0	0	0	0	0	0	0	0	0
10	0		Dry 2017	Post 2	2017-05-17	0	0	0	0	0	0	0	0	0	0	0	0	0	0
10	0		Dry 2017	Post 2	2017-05-17	0	0	0	0	0	0	0	0	0	0	0	0	0	0
10	0		Dry 2017	Post 2	2017-05-17	0	0	0	0	0	0	0	0	0	0	0	0	0	0
10	0		Dry 2017	Post 2	2017-05-17	0	0	0	0	0	0	0	0	0	0	0	0	0	0
10	0		Dry 2017	Post 2	2017-05-17	0	0	0	0	0	0	0	0	0	0	0	0	0	0
10	0		Dry 2017	Post 2	2017-05-17	0	0	0	0	0	0	0	0	0	0	0	0	0	0
10	0	JP10-636	Dry 2017	Post 2	2017-05-17	1	1	1	1	1	1	1	1	1	1	1	1	0	0
10	0		Dry 2017	Post 2	2017-05-17	0	0	0	0	0	0	0	0	0	0	0	0	0	0
10	0		Dry 2017	Post 2	2017-05-17	0	0	0	0	0	0	0	0	0	0	0	0	0	0
10	0	JP10-639	Dry 2017	Post 2	2017-05-17	2	2	2	1	1	1	1	1	2	1	1	1	0	0
10	0		Dry 2017	Post 2	2017-05-17	0	0	0	0	0	0	0	0	0	0	0	0	0	0
10	0		Dry 2017	Post 2	2017-05-17	0	0	0	0	0	0	0	0	0	0	0	0	0	0
10	0		Dry 2017	Post 2	2017-05-17	0	0	0	0	0	0	0	0	0	0	0	0	0	0

## Sheet:  dictionary
Cluster	number of cluster
Arm	study arm: 0 = control; 1=ITS intervention
ID	house identification number
Season	sampling period: may 2016 (Dry 2016); october 2016 (Raining 2016); may 2017 (Dry 2017)
Study	survey type: baseline survey (Basal); first following up survey (Post 1); second following up survey (Post 2)
Date	collection date: yy/mm/dd
N_Ae	number of aedes adult (female+male) mosquitoes collected
N_AeF	number of aedes adult female mosquitoes collected
N_AeBF	number of blood fed aedes female mosquitoes collected
Pos_Ae	house positive to aedes adult (female+male) mosquitoes
Pos_AeF	house positive to aedes adult female mosquitoes
Pos_AeBF	house positive to blood fed aedes female mosquitoes
Pos_Pools_AeF	house positive to at least one pool of aedes female mosquitoes
Pos_PoolsZIK_AeF	house positive to at least one pool of aedes female mosquitoes positive to ZIK virus
N_Pools__AeF	total number of aedes females mosquitoes in the pools
N_PoolZIK__AeF	number of aedes female (blood fed (Pos_PoolsZIK_AeBF)+ non blood fed (Pos_Pools_AeNBF)) pools positive to ZIK virus
Pos_Pools_AeBF	total pools (n=103 pools) of blood fed females
Pos_PoolsZIK_AeBF	number of blood fed aedes female pools positive to ZIK virus
Pos_Pools_AeNBF	total pools (n=36 pools) of non blood fed females
Pos_PoolsZIK_AeNBF	number of non blood fed aedes female pools positive to ZIK virus
